# Supplementary material for: Repair of base damage within break-induced replication intermediates promotes kataegis associated with chromosome rearrangements
Source: Nucleic Acids Res. 2019 Aug 8;47(18):9666–84. doi: 10.1093/nar/gkz651 (PMC6765108; doi:10.1093/nar/gkz651)
Supplement: gkz651_Supplemental_Files [file gkz651_supplemental_files.zip]

Archive with 5 entries (5 files):
- Supplementary Results and Figures.pdf
- Supplementary_Table_S2.xlsx
- Supplementary_Table_S3.xlsx
- Supplementary_Table_S4.xlsx
- Supplementary_Table_S5.xlsx
