# Supplementary material for: Repair of base damage within break-induced replication intermediates promotes kataegis associated with chromosome rearrangements
Source: Nucleic Acids Res. 2019 Aug 8;47(18):9666–84. doi: 10.1093/nar/gkz651 (PMC6765108; doi:10.1093/nar/gkz651)
Supplement: gkz651_Supplemental_Files [file gkz651_supplemental_files.zip › Supplementary_Table_S2.xlsx]

## Sheet: Leg_S2
Supplementary Table S2: Ura+mutation rates calculated before and after the addition of MMS
a Ura+ mutation rates based on the frequency of Ura+ at 0hr using Drake’s equation (see Materials and Methods for details). b Ura+ mutation rates associated with Ade+ DSB repair events determined at 7 hrs. Rates were calculated as (7h frequency – 0h frequency). c Reported are 95% CI with≥ 6 repeats for each experiment d Fold-increase or reduction in mutation rates (median rate at 7hrs) as compare…

## Sheet: Table S2 - MMS
Supplementary Table S2: Ura+mutation rates calculated before and after the addition of MMS
			Rate of Ura+ (x10-9)
			Before Galactose (0h)a		After Galactose (frequency (7h-0h))b				No MMS			MMS
					No MMS		1.5mM MMS		Fold over 0 h [p-value]d	Fold over wt [p-value]d	BIR efficiency (%)	Fold over No MMS [p-value]d	BIR efficiency (%)
Orientation	Position of	Mutant	Median	CI c	Median	CI c	Median	CI c
of ura3-29	reporter			[# of repeats]		[# of repeats]		[# of repeats]
Ori1	MAT	wild-type (REV3)	4	3-8 [12]	1989	640-3235 [12]	2137	987-3049 [12]	497.25	N/A	95 ± 2	N.S.	97 ± 3
									[0.0022]
Ori2	MAT	wild-type (REV3)	8	0.3-22 [6]	760	455-10001 [6]	12094	1903-28073 [6]	95	N/A	76 ± 2	15.9132	93 ± 1
									[0.0022]			[0.0022]
Ori1	16kb	wild-type (REV3)	25	13-36 [10]	3187	2513-3977 [10]	6646	4273-10192 [10]	127.48	N/A	80 ± 8	2.08535	98 ±0.4
									[0.00022]			[0.0022]
Ori2	16kb	wild-type (REV3)	6	5-14 [10]	2218	1054-2941 [10]	43598	34830-67618 [10]	369.667	N/A	74 ± 9	19.6564	76 ± 14
									[0.00022]			[0.0022]
Ori1	90kb	wild-type (REV3)	11	7-26 [6]	1970	1826-2140 [6]	3982	2526-5039 [6]	179.091	N/A	80 ± 15	2.02132	85 ± 11
									[0.0022]			[0.0022]
Ori2	90kb	wild-type (REV3)	7	4-24 [6]	1155	766-1649 [6]	28590	13281-32394 [6]	165	N/A	77 ± 5	24.7532	90 ± 2
									[0.00022]			[0.0022]
Ori1	MAT	rev3Δ	2	0.5-3 [12]	276	51-559 [12]	223	81-435 [12]	138	0.138763	95 ± 2	N.S.	99 ± 1
									[0.00022]	[0.0426]
Ori2	MAT	rev3Δ	3	3-5 [6]	116	51-161 [6]	168	105-215 [6]	38.6667	0.152632	78 ± 7	N.S.	92 ± 5
									[0.0022]	[0.0422]
Ori1	16kb	rev3Δ	6	4-13 [6]	742	542-1042 [6]	516	393-754 [6]	123.667	0.232821	63 ± 15	N.S.	86 ± 0.7
									[0.0022]	[0.0007]
Ori2	16kb	rev3Δ	11	7-54 [6]	242	128-919 [6]	526	186-717 [6]	22	0.109107	69 ± 6	N.S.	84 ± 15
									[0.0022]	[0.0007]
Ori1	16kb	rev3Δ rad30Δ	7	3-13 [4]	717	601-908 [4]	367	143-447 [4]	102.429	0.224976	82 ± 3	0.511855	91 ± 4
									[0.02]	[0.0022]		[0.03]
Ori2	16kb	rev3Δ rad30Δ	4	4-14 [4]	222	176-250 [4]	288	189-449 [4]	55.5	0.10009	79 ± 2	N.S	94 ± 1
									[0.02]	[0.0022]
Ori1	90kb	rev3Δ	8	3 -13 [6]	930	581-1573 [6]	485	76-677 [6]	116.25	0.472081	77 ± 6	N.S.	96 ± 4
									[0.0022]	[0.0022]
Ori2	90kb	rev3Δ	6	2-9 [6]	224	37-344 [6]	353	43-562 [6]	37.3333	0.193939	75 ± 5	N.S.	94 ± 7
									[0.0022]	[0.0022]
a Ura+ mutation rates based on the frequency of Ura+ at 0hr using Drake’s equation (see Materials and Methods for details).
b Ura+ mutation rates associated with Ade+ DSB repair events determined at 7 hrs. Rates were calculated as (7h frequency – 0h frequency).
c Reported are 95% CI with≥ 6 repeats for each experiment
d Fold-increase or reduction in mutation rates (median rate at 7hrs) as compared to WT (REV3), or rev3Δ. Significant differences were determined by Mann-Whitney U tests and only significant differences (P- values < 0.05) are reported. Abbreviations: “N.S.”: not significant. “N/A”: not applicable.
