# Supplementary material for: Repair of base damage within break-induced replication intermediates promotes kataegis associated with chromosome rearrangements
Source: Nucleic Acids Res. 2019 Aug 8;47(18):9666–84. doi: 10.1093/nar/gkz651 (PMC6765108; doi:10.1093/nar/gkz651)
Supplement: gkz651_Supplemental_Files [file gkz651_supplemental_files.zip › Supplementary_Table_S3.xlsx]

## Sheet: Leg_S3
Supplementary Table S3: Ura+mutation rates calculated during expression of either the empty vector or APOBEC3A
a Ura+ mutation rates based on the frequency of Ura+ at 0hr using Drake’s equation (see Materials and Methods for details). b Ura+ mutation rates associated with Ade+ DSB repair events determined at 7 hrs. Rates were calculated as (7h frequency – 0h frequency). c Reported are 95% CI with≥ 6 repeats for experiment or range for < 6 repeats of experiments d Fold- increase in mutation rates (median r…

## Sheet: Table S3 - A3A
Supplementary Table S3: Ura+mutation rates calculated during expression of either the empty vector or APOBEC3A
		Rate of Ura+ (x10-9)
		No A3A						A3A					No A3A			A3A
		Before Galactose (0h)a		After Galactose (frequency (7h-0h))b				Before Galactose (0h)a		After Galactose (frequency (7h-0h))b			Fold over 0 h [p-value]d	Fold over wt [p-value]d			Fold over wt [p-value]d	Fold over No A3A [p-value]d
Orientation	Mutant	Median	CI c	Median	CI c	BIR efficiency (%)		Median	CI c	Median	CI c	BIR efficiency (%)
of ura3-29			[# of repeats]		[# of repeats]				[# of repeats]		[# of repeats]
MAT	wild-type	6	2-36 [6]	349	107-626 [6]	81 ± 8		213	110-525 [6]	1318	692-9031 [6]	82 ± 4	58.1667	N/A			N/A	3.7765
													[0.0022]					[0.0022]
16kb	wild-type	17	7-58 [6]	751	119-991 [6]	56 ± 17		474	362-1527 [6]	23892	19051-37041 [6]	55 ± 7	44.1765	N/A			N/A	31.8136
													[0.0022]					[0.0022]
90kb	wild-type	10	3-28 [6]	559	387-873 [6]	76 ± 3		720	254-1330 [8]	46335	37450-102886 [8]	75 ± 5	55.9	N/A			N/A	82.8891
													[0.0022]					[0.0007]
90kb	ung1Δ	102	72-135 [7]	1243	999-1450 [7]	69 ± 7		12657	8905-24759 [10]	871405	648350-1207990 [10]	72 ± 7	12.1863	2.22361			18.8066	701.05
													[0.0006]	[0.0012]			[<0.0001]	[0.0001]
90kb	rev3Δ	9	6-10 [6]	171	101-203 [6]	75 ± 5		576	196-2265 [4]	255	117-5995 [4]	77 ± 11	19	N.S.			0.0055034	N.S.
													[0.0022]				[0.0003]
90kb	ung1Δ rev3Δ	130	80-147 [6]	768	147-803 [6]	72 ± 9		27320	11579-54328 [6]	1262125	1012660-3786200 [6]	71 ± 10	5.90769	N.S.			27.2391	1643.39
													[0.0043]				[0.0013]	[0.0022]
90kb	mph1Δ	13	6-19 [6]	585	469-740 [6]	75 ± 9		1169	929-1490 [6]	22004	14463-33383 [6]	75 ± 6	45	N.S.			0.474889	37.6137
													[<0.0001]				[0.0007]	[0.0004]
90kb	ubc13Δ	5	3-8 [6]	773	599-929 [6]	74 ± 5		1194	667-2049 [6]	24160	21485-27798 [6]	79 ± 2	154.6	N.S.			N.S.	31.2549
													[<0.0001]					[0.0002]
90kb	ntg2Δ	9	3-15 [6]	959	472-1074 [6]	79 ± 9		607	344-1225 [6]	39995	29653-46306 [6]	84 ± 7	106.556	N.S.			N.S.	41.7049
													[0.0022]					[0.0022]
90kb	ntg2Δ ntg1Δ	14	11-26 [6]	699	290-863 [6]	73 ± 14		692	378-1203 [6]	41763	29323-544760 [6]	83 ± 7	49.9286	N.S.			N.S.	59.7468
													[0.0022]					[0.0022]
90kb	apn1Δ	8	2-76 [6]	869	750-939 [6]	68 ± 5		767	596-1005 [6]	57675	47079-77366 [6]	73 ± 2	108.625	N.S.			N.S.	66.3694
													[0.0022]					[0.0022]
90kb	apn2Δ	16	8-21 [6]	831	660-1120 [6]	74 ± 5		907	670-1120 [6]	53381	24672-77430 [6]	83 ± 8	51.9375	N.S.			N.S.	64.2371
													[0.0022]					[0.0022]
90kb	apn1Δ apn2Δ	72	14-148 [6]	2511	850-6159 [6]	74 ± 5		1506	894-2231 [6]	52827	39684-62201 [6]	82 ± 4	34.875	N.S.			N.S.	21.0382
													[0.0022]					[0.0022]
90kb	apn1Δ apn2Δ ntg2Δ ntg1Δ	71	52-91 [6]	2444	2130-4234 [6]	74 ± 6		757	561-998 [6]	62049	53487-70209 [6]	74 ± 6	34.4225	4.37209			N.S.	25.3883
90kb	PSY3 CSM2 RAD59 MUS81 RAD1 POL3	15	8-31 [8]	757	570-1359 [8]	81 ± 8		901	594-1783 [8]	43047	21075-67379 [8[	80 ± 6	50.4667	N/A			N/A	56.8653
													[0.0002]					[0.0002]
90kb	psy3Δ	18	13-24 [6]	1365	589-1729 [6]	88 ± 2		1021	815-1319 [6]	69957	46544-85744 [6]	93 ± 3	75.8333	2.44186			N.S.	51.2505
													[0.0022]	[0.0087]				[0.0022]
90kb	csm2Δ	40	22-96 [6]	2146	921-2754 [6]	85 ± 3		829	399-3500 [6]	105363	30031-214721 [6]	83 ± 10	53.65	3.839			N.S.	49.0974
													[0.0022]	[0.0087]				[0.0022]
90kb	rad59Δ	21	14-28 [6]	868	566-1460 [6]	89 ± 6		638	586-2527 [6]	41174	34541-61742 [6]	83 ± 7	41.3333	N.S.			N.S.	47.4355
													[0.0022]					[0.0022]
90kb	mus81Δ	33	27-49 [6]	1368	962-2045 [6]	75 ± 6		1278	1006-2436 [6]	70518	44965-104754 [6]	75 ± 5	41.4545	2.44723			N.S.	51.5482
													[0.0022]	[0.0022]				[0.0022]
90kb	mus81Δ rad1Δ	13	8-31 [8]	415	154-565 [8]	97 ± 1		649	467-739 [8]	35481	29033-52676 [8]	93 ± 2	31.9231	0.742397			0.765749	85.4964
													[0.0002]	[0.0022]			[0.023]	[0.0002]
90kb	pol3-01	679	297-2780 [6]	20417.4	4316-56821 [6]	78 ± 7		2318	2151-3500 [6]	37476	21567-57052 [6]	85 ± 3	30.0698	36.5249			0.808805	1.83549
													[0.0022]	[0.0007]			N.S.	N.S.
a Ura+ mutation rates based on the frequency of Ura+ at 0hr using Drake’s equation (see Materials and Methods for details).
b Ura+ mutation rates associated with Ade+ DSB repair events determined at 7 hrs. Rates were calculated as (7h frequency – 0h frequency).
c Reported are 95% CI with≥ 6 repeats for experiment or range for < 6 repeats of experiments
d Fold- increase in mutation rates (median rate at 7hrs) as compared to WT or various single and double mutants. Significant differences were determined by Mann-Whitney U tests and only significant differences (P- values < 0.05) are reported. Abbreviations: “N.S.”: not significant. “N/A”: not applicable.
