# Supplementary material for: Repair of base damage within break-induced replication intermediates promotes kataegis associated with chromosome rearrangements
Source: Nucleic Acids Res. 2019 Aug 8;47(18):9666–84. doi: 10.1093/nar/gkz651 (PMC6765108; doi:10.1093/nar/gkz651)
Supplement: gkz651_Supplemental_Files [file gkz651_supplemental_files.zip › Supplementary_Table_S4.xlsx]

## Sheet: Leg_S4
Supplementary Table S4: Characterization of mutation spectrum in Chr. III after A3A exposure analyzed by whole genome sequencing
1 Sample ID represents each sequenced isolate which is identified with the prefix “RE” and a number. 2 Genotype indicates the status of UNG1 in these isolates 3 Outcome indicates the phenotype deduced from CHEF gel electophoresis and coverage maps obtained from WGS 4 Mutations arising in cytosines denoted by uppercase "C" flanked by thymine to the left and mentioned base (lowercase) to the right.…

## Sheet: Table S4
Supplementary Table S4: Characterization of mutation spectrum in Chr. III after A3A exposure analyzed by whole genome sequencing
			HETEROZYGOUS											Non-Cytosine Mutations		HOMOZYGOUS in cytosines11	Others12	Total Number of Mutations in Chr. III13	Base substitution frequency (Chr. III)14						% Base substitution frequency (Chr. III)15
Sample ID1	Genotype2	Outcome3	tCa4	tCt4	tCg4	tCc4	XCx4,5	xGx5	xTx5	xAx5	Total Number of mutations in cytosine (hets)6	Total Number of mutations in the consensus sequence7	%tCw8	Homozygous9	Heterozygous10
			Chr. III	Chr. III	Chr. III	Chr. III	Chr. III	Chr. III	Chr. III	Chr. III	Chr. III	Chr. III	(tCa+ tCt)/total cytosines*100						C to A		C to T		C to G		C to A	C to T	C to G
																			Heterozygous		Heterozygous		Heterozygous
RE_1	UNG1	Invasion into Chr.II	0	0	0	0	1	0	2	0	1	0	0	0	2	4	0	7	0		0		0	1	0	0	0
RE_2	UNG1	FS1-FS2Δ	0	0	0	0	0	1	0	0	0	0	0	2	0	24	1	27	0		0		0	0	0	0	0
RE_3	UNG1	Tef-into-Tef	6	3	1	1	0	0	0	0	11	9	81.8182	0	0	0	0	11	0		7		4	4	0	77.7778	44.4444
RE_4	UNG1	FS1-FS2 duplication	0	3	0	0	0	4	0	0	3	3	100	0	4	0	0	7	1		2		0	0	33.3333	66.6667	0
RE_5	UNG1	Half-Crossover Cascade	0	3	2	0	0	3	0	0	5	3	60	0	3	0	0	8	1		1		3	3	33.3333	33.3333	100
RE_6	UNG1	BIR-like	0	1	0	0	0	0	0	1	1	1	100	0	1	0	0	2	0		1		0	0	0	100	0
RE_7	UNG1	BIR-like	1	3	0	0	0	0	0	0	4	4	100	0	0	0	0	4	0		2		2	2	0	50	50
RE_8	UNG1	BIR-like	6	7	3	1	1	2	0	0	18	13	72.2222	0	2	0	0	20	1		6		10	11	7.69231	46.1538	76.9231
RE_9	UNG1	BIR-like	0	1	0	2	1	0	0	0	4	1	25	0	0	0	0	4	0		3		1	1	0	300	100
RE_10	UNG1	BIR-like	0	1	0	1	0	1	1	0	2	1	50	0	2	0	1	5	0		1		0	0	0	100	0
RE_11	UNG1	Tef-into-Tef	1	2	0	1	0	0	0	0	4	3	75	0	0	0	0	4	0		2		2	2	0	66.6667	66.6667
RE_12	UNG1	BIR-like	1	2	3	0	0	0	0	0	6	3	50	0	0	0	0	6	1		4		1	3	33.3333	133.333	33.3333
RE_13	UNG1	FS1-FS2Δ	0	1	1	0	0	0	0	0	2	1	50	0	0	0	0	2	0		2		0	0	0	200	0
RE_14	UNG1	BIR-like	4	4	0	1	0	0	0	0	9	8	88.8889	0	0	0	0	9	1		5		3	3	12.5	62.5	37.5
RE_15	UNG1	BIR-like	8	8	2	2	0	0	0	0	20	16	80	0	0	1	0	21	0		11		9	9	0	68.75	56.25
RE_16	UNG1	BIR-like	3	4	1	0	0	6	0	0	8	7	87.5	0	6	0	0	14	0		4		4	4	0	57.1429	57.1429
RE_17	UNG1	BIR-like	2	2	3	0	0	0	0	0	7	4	57.1429	0	0	0	0	7	0		3		4	4	0	75	100
RE_18	UNG1	BIR-like	5	3	2	1	0	0	0	0	11	8	72.7273	0	0	0	0	11	0		4		7	7	0	50	87.5
RE_19	UNG1	FS1-FS2Δ	6	2	1	1	2	0	0	1	12	8	66.6667	0	1	0	1	14	1		6		3	3	12.5	75	37.5
RE_20	UNG1	BIR-like	1	1	1	1	0	1	0	2	4	2	50	17	3	6	1	31	0		0		4	3	0	0	200
RE_21	UNG1	Tef-into-Tef	0	1	2	0	0	2	0	0	3	1	33.3333	1	2	0	1	7	0		3		0	0	0	300	0
RE_23	UNG1	BIR-like	3	3	2	0	0	1	0	0	8	6	75	0	1	0	1	10	0		7		2	2	0	116.667	33.3333
RE_24	UNG1	FS1-FS2Δ	1	2	1	0	0	1	0	0	4	3	75	0	1	2	0	7	0		2		2	3	0	66.6667	66.6667
RE_25	UNG1	BIR-like	0	1	0	0	0	1	0	0	1	1	100	0	1	0	0	2	0		1		0	0	0	100	0
RE_52	UNG1	BIR-like	3	2	1	0	0	1	0	0	6	5	83.3333	0	1	0	1	8	1		5		0	0	20	100	0
		Total	51	60	26	12	5	24	3	4	154	111		20	30	37	7	248	7		82		61
RE_26	ung1Δ	BIR	46	25	24	9	2	0	0	0	106	71	66.9811	2	0	0	0	108	0		71		0		0	100	0
RE_27	ung1Δ	BIR	37	18	16	6	10	3	0	0	87	55	63.2184	1	3	0	0	91	0		55		0		0	100	0
RE_28	ung1Δ	BIR	5	2	3	1	2	0	0	0	13	7	53.8462	0	0	0	0	13	0		7		0		0	100	0
RE_29	ung1Δ	BIR	8	5	1	3	4	1	0	0	21	13	61.9048	0	1	0	0	22	0		13		0		0	100	0
RE_30	ung1Δ	BIR	11	3	4	2	1	2	0	0	21	14	66.6667	2	0	0	0	23	0		14		0		0	100	0
RE_31	ung1Δ	Half-Crossover Cascade	54	23	22	11	12	0	0	0	122	77	63.1148	0	0	2	0	124	0		77		0		0	100	0
RE_32	ung1Δ	BIR	11	6	7	2	1	0	0	0	27	17	62.963	0	0	0	0	27	0		17		0		0	100	0
RE_33	ung1Δ	BIR	7	5	2	0	1	0	0	0	15	12	80	0	0	0	0	15	0		12		0		0	100	0
RE_34	ung1Δ	Half-Crossover Cascade	5	6	2	2	0	1	0	0	15	11	73.3333	0	1	16	0	32	0		11		0		0	100	0
RE_35	ung1Δ	BIR	53	27	23	17	15	1	0	2	135	80	59.2593	0	2	2	0	139	0		80		0		0	100	0
RE_36	ung1Δ	BIR	3	6	4	2	0	1	0	0	15	9	60	0	1	0	1	16	0		9		0		0	100	0
RE_37	ung1Δ	BIR	24	15	13	7	4	0	0	0	63	39	61.9048	0	0	0	0	63	0		39		0		0	100	0
RE_38	ung1Δ	BIR	2	4	2	0	0	0	0	0	8	6	75	0	0	0	0	8	0		6		0		0	100	0
RE_41	ung1Δ	BIR	19	22	21	9	6	1	0	0	77	41	53.2468	0	1	0	0	78	0		41		0		0	100	0
RE_42	ung1Δ	BIR	12	7	0	0	1	1	0	0	20	19	95	0	1	0	0	21	0		19		0		0	100	0
RE_43	ung1Δ	BIR	79	60	33	18	13	0	0	0	203	139	68.4729	0	0	2	0	205	0		139		0		0	100	0
RE_44	ung1Δ	BIR	41	41	20	15	10	0	0	0	127	82	64.5669	0	0	0	0	127	0		82		0		0	100	0
RE_45	ung1Δ	BIR	92	45	42	21	19	2	0	0	219	137	62.5571	0	2	1	0	222	0		137		0		0	100	0
RE_46	ung1Δ	BIR	0	2	1	0	2	0	0	0	5	2	40	0	0	0	0	5	0		3		0		0	150	0
RE_47	ung1Δ	BIR	75	42	30	24	4	0	0	0	175	117	66.8571	4	0	1	0	180	0		117		0		0	100	0
RE_48	ung1Δ	BIR	5	9	3	2	0	1	0	0	19	14	73.6842	0	1	0	0	20	0		14		0		0	100	0
RE_49	ung1Δ	BIR	8	4	5	4	0	2	0	0	21	12	57.1429	0	2	0	0	23	0		12		0		0	100	0
RE_50	ung1Δ	BIR	2	2	4	0	1	1	0	0	9	4	44.4444	0	0	1	0	10	0		4		0		0	100	0
RE_53	ung1Δ	BIR	9	3	2	3	1	0	0	0	18	12	66.6667	0	0	0	0	18	0		12		0		0	100	0
RE_54	ung1Δ	BIR	33	9	13	8	3	3	0	0	66	42	63.6364	0	3	0	0	69	0		42		0		0	100	0
		Total	641	391	297	166	112	20	0	2	1607	1032		9	18	25	1	1659	0		962		0
1 Sample ID represents each sequenced isolate which is identified with the prefix “RE” and a number.
2 Genotype indicates the status of UNG1 in these isolates
3 Outcome indicates the phenotype deduced from CHEF gel electophoresis and coverage maps obtained from WGS
4 Mutations arising in cytosines denoted by uppercase "C" flanked by thymine to the left and mentioned base (lowercase) to the right.
5 Uppercase "X" denotes any either an adenine, guanine or cytosine and lowercase "x" denotes either adenine, cytosine, guanine or thymine.
6 Total mumber of heterozygous mutations in cytosines in Chr. III
7 Total number of mutations arising in the tCw A3A consensus sequence (tCa and tCt) in Chr. III
8 Percentage of mutations arising in the tCw A3A consensus sequence (tCa and tCt) in Chr. III
9 Number of homozygous mutations arising in non-cytosine bases (eg. adenine, thymine and guanine) in Chr. III
10 Number of heterozygous mutations arising in non-cytosine bases (eg. adenine, thymine and guanine) in Chr. III
11 Number of homozygous mutations in cytosine following A3A exposure in Chr. III
12 Others indicates any mutations that were unable to be mapped by WGS due to low coverage or increased complexity
13 The number of mutations detected along the entire track of Chr. III in each isolate
14 Reversion (Chr.III) represents the base substitution frequency in cytosines and each type of substitution calculated among them
15 Percentage of the base substitution frequency in cytosine and each type of substitution calculated among them
