# Supplementary material for: Repair of base damage within break-induced replication intermediates promotes kataegis associated with chromosome rearrangements
Source: Nucleic Acids Res. 2019 Aug 8;47(18):9666–84. doi: 10.1093/nar/gkz651 (PMC6765108; doi:10.1093/nar/gkz651)
Supplement: gkz651_Supplemental_Files [file gkz651_supplemental_files.zip › Supplementary_Table_S5.xlsx]

## Sheet: Leg_S5
Supplementary Table S5: Mutations identified by whole genome sequencing of yeast following break-induced replication in the presece of APOBEC3A
1 Sample = each sequenced sample (isolate) is identified with the prefix “RE" and a number 2 “Variation Type” indicates the type of mutation. SNP = base pair substitution; DIP = an insertion or deletion 3 Dist Betw Mutations = the distance (bp) from a given mutation to the nearest upstream (5') mutation 4 Dist to LT End = the distance (bp) from a given mutation to the left end of the chromosome 5…

## Sheet: Table S5
Supplementary Table S5: Mutations identified by whole genome sequencing of yeast following break-induced replication in the presece of APOBEC3A
Sample1	Chromosome	Start_position	Variant_Type2	Length	Reference_Allele	Variants	Mutation	Frequencies	Counts	Coverage	Left_Flank_Reference	Right_Flank_Reference	Dist Between_Mutations3	Distance_to_LT_end4	Distance_to_RT_end5	Strain_Mutation_ID	Dataset_Mutation_ID	Complex_ID6	Complex_Size	StrainCluster_ID	Dataset_Cluster_ID7	Distance_Between_Clusters	Cluster_Size_Mutations8	Cluster_Size_Complexes	Cluster_Length	Cluster_Coordination	Content_of_non_coordinated_cluster	Cluster_P value9
RE_01	2	30382	SNP	1	G	1	A	90	9	10	AGACAAAGGTGAGAAATAAT	TCTTACCACCACACACTTTA		30382	778200	1	1
RE_01	2	447401	SNP	1	G	1	A	100	211	211	TCATCTATTTTCATGGAGCG	AACTTAGCAAACGAGAAATA	417019	447401	361181	2	2
RE_01	3	142471	SNP	1	C	2	G	50.2/49.8	107/106	213	GAACTCAAAGAAGCAAATAA	ATGACCGTACAAGTTAAGGC		142471	169437	3	3
RE_01	3	289434	SNP	1	C	1	T	100	96	96	ATCATCGATGAATTCGAGCT	GTTTTCGACACTGGATGGCG	146963	289434	22474	4	4			1	1		6	6	9558	N	T_C	2.53775e-13
RE_01	3	290889	SNP	1	C	1	T	100	107	107	ATTATCCGCCAAGTACAATT	TTTACTCTTCGAAGACAGAA	1455	290889	21019	5	5			1	1		6	6	9558	N	T_C	2.53775e-13
RE_01	3	294835	SNP	1	C	1	G	100	92	92	TAAGTACTCATCGTCATGCT	TAATGTGTATATGGTATTTG	3946	294835	17073	6	6			1	1		6	6	9558	N	T_C	2.53775e-13
RE_01	3	295647	SNP	1	C	1	G	100	107	107	TTTGAGCGGAACTTCGAGCT	GCAATGCGTCTGGAATGTTG	812	295647	16261	7	7			1	1		6	6	9558	N	T_C	2.53775e-13
RE_01	3	298904	SNP	1	T	2	C	59.9/40.1	100/67	167	CGCCAGTAGTACGATAATAC	ATAAAGATACGCTGTTGAAC	3257	298904	13004	8	8			1	1		6	6	9558	N	T_C	2.53775e-13
RE_01	3	298991	SNP	1	T	2	G	60.0/40.0	93/62	155	TAGAATGGTATTCTGCAGAA	TAGATTTTAAATGGTGAAAA	87	298991	12917	9	9			1	1		6	6	9558	N	T_C	2.53775e-13
RE_01	4	253791	SNP	1	C	1	T	100	123	123	GAAATCTTGTATGCCTACCT	AACAAAAGCTATACCTCAGA		253791	1276421	10	10
RE_02	3	155562	SNP	1	C	1	G	98.6	141	143	TTTTAGGAACTGTACTTCAT	AGTATTTGTGAGTGGAATAA		155562	156346	1	11			1	2		26	25	135328	N	G_C_-	1.61229e-37
RE_02	3	166261	SNP	1	C	1	G	100	230	230	TCAGAATTACAGGTCCGCCT	ATTTCTCTTAAGAGCCGATG	10699	166261	145647	2	12			1	2		26	25	135328	N	G_C_-	1.61229e-37
RE_02	3	168103	SNP	1	C	1	T	99.5	206	207	AGCTCCTAAGGTTCTAGAAT	GATAAATGAAGGGTTAACTT	1842	168103	143805	3	13			1	2		26	25	135328	N	G_C_-	1.61229e-37
RE_02	3	172166	SNP	1	C	1	T	98.8	165	167	CAGTAGAGAATGGCAATGCT	GTGCTGAAGGTGAAAAAAAG	4063	172166	139742	4	14			1	2		26	25	135328	N	G_C_-	1.61229e-37
RE_02	3	176659	DIP	1	-	2	T	57.0/41.8	142/104	249	AAACTAAAGGAGGTGGCGTG	TTTTTTTGACCCAGCGAATA	4493	176659	135249	5	15	1	2	1	2		26	25	135328	N	G_C_-	1.61229e-37
RE_02	3	176666	SNP	1	G	2	A	52.7/47.3	117/105	222	AGGAGGTGGCGTGTTTTTTT	ACCCAGCGAATAAAAGTGAA	7	176666	135242	6	16	1	2	1	2		26	25	135328	N	G_C_-	1.61229e-37
RE_02	3	189157	SNP	1	C	1	G	100	249	249	GAAAGAAAGAATACAACACT	ATTGCCATTAAAAGGACATT	12491	189157	122751	7	17			1	2		26	25	135328	N	G_C_-	1.61229e-37
RE_02	3	190195	SNP	1	C	1	G	100	248	248	CTGTAATCAAACCTATTTCT	AATTCACTGTCGATGTTTGA	1038	190195	121713	8	18			1	2		26	25	135328	N	G_C_-	1.61229e-37
RE_02	3	190426	SNP	1	C	1	G	100	214	214	AAATCATCTACTTTCAATTT	TCGTCGCTCAGGTTAGTTAC	231	190426	121482	9	19			1	2		26	25	135328	N	G_C_-	1.61229e-37
RE_02	3	190482	SNP	1	C	1	T	100	214	214	ACTGAAGAGCGTCTTTCCCT	GCTACTCACAGATGAGCTGC	56	190482	121426	10	20			1	2		26	25	135328	N	G_C_-	1.61229e-37
RE_02	3	195280	SNP	1	C	1	T	99.6	246	247	AACAATATCAAGTTTACCTT	TTCATTACTATTCATCTTCG	4798	195280	116628	11	21			1	2		26	25	135328	N	G_C_-	1.61229e-37
RE_02	3	196753	SNP	1	C	1	G	100	215	215	CACAACAATAGGCTTCTCCT	ATTATTGTTTTCAACACCAT	1473	196753	115155	12	22			1	2		26	25	135328	N	G_C_-	1.61229e-37
RE_02	3	197161	SNP	1	C	1	T	99.6	250	251	TTTACTTTTATTAACTCTTT	GCAAACATGTTGAAAATGCG	408	197161	114747	13	23			1	2		26	25	135328	N	G_C_-	1.61229e-37
RE_02	3	199072	SNP	1	C	1	T	99.6	231	232	AAAATTTCTAAACTTCATCT	ATGCAAAGTGCTAGATTCAC	1911	199072	112836	14	24			1	2		26	25	135328	N	G_C_-	1.61229e-37
RE_02	3	202488	SNP	1	C	1	T	100	191	191	AACAAATACAATACCTTCTT	AATGGCCCCCTCCACTGCCA	3416	202488	109420	15	25			1	2		26	25	135328	N	G_C_-	1.61229e-37
RE_02	3	206089	SNP	1	C	1	G	100	222	222	CCAGACGACTTTCAAAGGTC	GGTGCTGGAGAAACAGCTCA	3601	206089	105819	16	26			1	2		26	25	135328	N	G_C_-	1.61229e-37
RE_02	3	210849	SNP	1	C	1	T	100	245	245	GGTAATCTTTTTGAATACTT	TTACAAAGAACCAACGCCAA	4760	210849	101059	17	27			1	2		26	25	135328	N	G_C_-	1.61229e-37
RE_02	3	214297	SNP	1	C	1	T	99.6	243	244	GAAACCAATCCATCCTTCCT	GTCGTCAGATTCCATGACTA	3448	214297	97611	18	28			1	2		26	25	135328	N	G_C_-	1.61229e-37
RE_02	3	215932	SNP	1	C	1	G	100	262	262	TGCAAGACTATTTGTGGAAT	GAAATGGCCCTGCTGCTTCA	1635	215932	95976	19	29			1	2		26	25	135328	N	G_C_-	1.61229e-37
RE_02	3	227846	SNP	1	C	1	T	99.3	270	272	GATGAATCAGAAAATGTACT	GGATGCGAGGAAATAGAGTC	11914	227846	84062	20	30			1	2		26	25	135328	N	G_C_-	1.61229e-37
RE_02	3	230792	SNP	1	C	1	T	100	276	276	CGCATTTTCTTCATTCCTGT	AATAACAGACGCCTCCAATG	2946	230792	81116	21	31			1	2		26	25	135328	N	G_C_-	1.61229e-37
RE_02	3	237054	SNP	1	C	1	G	99.6	277	278	CTCTAGCAAACTCACACACT	GTAGATTGGAAGACCGAAGA	6262	237054	74854	22	32			1	2		26	25	135328	N	G_C_-	1.61229e-37
RE_02	3	262221	SNP	1	C	1	T	99.1	227	229	GCCTTCTTGATCACAGGCTT	TCCACTTTCTTTGCAGGAGT	25167	262221	49687	23	33			1	2		26	25	135328	N	G_C_-	1.61229e-37
RE_02	3	265142	SNP	1	C	1	T	99.6	243	244	AACTTATTGCACTCCTGCAT	GCATACAGATCTGATACTTA	2921	265142	46766	24	34			1	2		26	25	135328	N	G_C_-	1.61229e-37
RE_02	3	269118	SNP	1	C	1	T	99.7	295	296	TTCAACAGAATCAGAATCTT	ATCTGGATATTTGTCGAAAG	3976	269118	42790	25	35			1	2		26	25	135328	N	G_C_-	1.61229e-37
RE_02	3	290889	SNP	1	C	1	T	100	228	228	ATTATCCGCCAAGTACAATT	TTTACTCTTCGAAGACAGAA	21771	290889	21019	26	36			1	2		26	25	135328	N	G_C_-	1.61229e-37
RE_02	16	931638	SNP	1	C	2	T	58.2/41.8	174/125	299	ATCAATGTTTGAGACTATAT	ACGATCAACTATACGTGATT		931638	16420	27	37
RE_03	3	148641	SNP	1	C	2	T	51.2/48.8	86/82	168	CCAATAAAATCTGACAGTTT	AAGATGTCCATGACGCTTTG		148641	163267	1	38			1	3		8	8	10512	C		1.42494e-18
RE_03	3	153100	SNP	1	C	2	T	53.0/47.0	116/103	219	CCTCTTCACTATCTTGTCCT	GAATGCTGTTCACATTCTCA	4459	153100	158808	2	39			1	3		8	8	10512	C		1.42494e-18
RE_03	3	153506	SNP	1	C	2	T	55.2/44.8	116/94	210	TAAAGCCTGATGTTTTCTTT	AGTTGCTATTTCACCAATAA	406	153506	158402	3	40			1	3		8	8	10512	C		1.42494e-18
RE_03	3	153637	SNP	1	C	2	G	51.0/49.0	106/102	208	TTAACAATGATACAGATGTT	CTATAAGCCCGCAAGTCAAT	131	153637	158271	4	41			1	3		8	8	10512	C		1.42494e-18
RE_03	3	154387	SNP	1	C	2	T	54.1/45.9	120/102	222	TATAAGTATGAGATAAATCT	TCAAACCCTAGACCAAAGCC	750	154387	157521	5	42			1	3		8	8	10512	C		1.42494e-18
RE_03	3	155063	SNP	1	C	2	T	50.5/49.5	109/107	216	GAGTATCACTCTTTTCGGCT	TAAAGCAAGGAGATAACGTC	676	155063	156845	6	43			1	3		8	8	10512	C		1.42494e-18
RE_03	3	158318	SNP	1	C	2	G	51.0/49.0	105/101	206	TTCGTTTTTGTCCTTATGAT	ACCTTTTGCCACCTTCTTCA	3255	158318	153590	7	44			1	3		8	8	10512	C		1.42494e-18
RE_03	3	159152	SNP	1	C	2	G	50.5/49.5	94/92	186	TACACCTGGATGGAATTCCT	ATTAAGATCAGGATCCCAAA	834	159152	152756	8	45			1	3		8	8	10512	C		1.42494e-18
RE_03	3	290889	SNP	1	C	2	T	50.2/49.8	110/109	219	ATTATCCGCCAAGTACAATT	TTTACTCTTCGAAGACAGAA	131737	290889	21019	9	46			2	4	131737	3	3	3200	C		4.21638e-06
RE_03	3	292122	SNP	1	C	2	T	53.9/46.1	111/95	206	GTAACGAGTTTTAACGTAAT	AAAACAATATACAATTCAAG	1233	292122	19786	10	47			2	4	131737	3	3	3200	C		4.21638e-06
RE_03	3	294088	SNP	1	C	2	G	50.5/49.5	103/101	204	GTTCTCGTTCACTTCCTTCT	ATTTACCGATGTGATATCTT	1966	294088	17820	11	48			2	4	131737	3	3	3200	C		4.21638e-06
RE_04	1	212212	SNP	1	C	2	A	52.8/47.2	56/50	106	ACTTAGTTTCTATGCTTTCC	GAACTGATTTAATGAAAAAT		212212	802	1	49
RE_04	3	153706	SNP	1	G	2	C	70.3/29.4	249/104	354	ATCTACCCCAGTGGTACGCA	ATATGACTTGGCATAACGCA		153706	158202	2	50			1	5		7	7	137184	N	G_C	2.67101e-09
RE_04	3	154759	SNP	1	G	2	C	63.5/36.2	242/138	381	ACTTCATTGTGGCGTTTCTT	AGAATTTCTATTGCATTGGT	1053	154759	157149	3	51			1	5		7	7	137184	N	G_C	2.67101e-09
RE_04	3	176336	SNP	1	G	2	C	55.7/44.3	107/85	192	TGCATTGTGTTATTCAGATT	ATAAATCATCATTTTACCAT	21577	176336	135572	4	52			1	5		7	7	137184	N	G_C	2.67101e-09
RE_04	3	201169	SNP	1	G	2	T	53.8/45.8	135/115	251	AATCACGACAGTGAAAGACC	AGCTTGCTGTCCAAGCCAAC	24833	201169	110739	5	53			1	5		7	7	137184	N	G_C	2.67101e-09
RE_04	3	272346	SNP	1	C	2	T	52.8/47.2	115/103	218	CAGTTTTTTTAGAGAAAGTT	TTCTTCTTTAATTATAGTAT	71177	272346	39562	6	54			1	5		7	7	137184	N	G_C	2.67101e-09
RE_04	3	274637	SNP	1	C	2	A	58.7/41.3	125/88	213	ATAAACCCATGGCCAAATTT	TGTATTGTTTCTCTCAATTT	2291	274637	37271	7	55			1	5		7	7	137184	N	G_C	2.67101e-09
RE_04	3	290889	SNP	1	C	2	T	51.5/48.5	119/112	231	ATTATCCGCCAAGTACAATT	TTTACTCTTCGAAGACAGAA	16252	290889	21019	8	56			1	5		7	7	137184	N	G_C	2.67101e-09
RE_04	10	510341	SNP	1	C	1	T	100	107	107	TGAATCTTCTGCTGTCGTTT	CAACAAGTCTTCTAAATCAT		510341	228343	9	57
RE_04	13	166358	SNP	1	C	1	T	100	112	112	TGCTGCTTCAATAATTTCCT	GGGGGAACATGAAGCCAAAG		166358	757898	10	58
RE_05	3	227321	SNP	1	G	2	A	52.3/47.7	126/115	241	GTGCTTGACGCGCTCTCCAC	GATAAAGTTCCCTTGCCTAT		227321	84587	1	59			1	6		8	8	70958	N	G_C	1.16707e-11
RE_05	3	229479	SNP	1	G	2	A	53.1/46.9	104/92	196	CAAAATTTCCGTCCCTAACA	ACGCTACTTCCAAAGAATTA	2158	229479	82429	2	60			1	6		8	8	70958	N	G_C	1.16707e-11
RE_05	3	231573	SNP	1	G	2	A	51.4/48.6	112/106	218	TCGTTCCAAGTACCATAGGT	ATACCTGCCTTTTGTAATCT	2094	231573	80335	3	61			1	6		8	8	70958	N	G_C	1.16707e-11
RE_05	3	240555	SNP	1	C	2	G	50.7/48.7	77/74	152	CAGTTTCTCGGGTAACAGCT	TAAATGAAATCTTGCCTTCA	8982	240555	71353	4	62			1	6		8	8	70958	N	G_C	1.16707e-11
RE_05	3	247058	SNP	1	C	2	G	55.0/45.0	104/85	189	ATCAAGGGAACCATTGCTTT	GATACTCACGGTAACGTTAT	6503	247058	64850	5	63			1	6		8	8	70958	N	G_C	1.16707e-11
RE_05	3	290889	SNP	1	C	2	G	49.7/49.2	98/97	197	ATTATCCGCCAAGTACAATT	TTTACTCTTCGAAGACAGAA	43831	290889	21019	6	64			1	6		8	8	70958	N	G_C	1.16707e-11
RE_05	3	296508	SNP	1	C	2	T	55.2/44.8	123/100	223	TGGCTCTAATGATACAGTTT	GCCATTAGCTTTGTCACATA	5619	296508	15400	7	65			1	6		8	8	70958	N	G_C	1.16707e-11
RE_05	3	298278	SNP	1	C	2	A	52.9/47.1	91/81	172	CACATATAAAAGCGAAACCT	TTTCCTGTCCATGGAAAGGA	1770	298278	13630	8	66			1	6		8	8	70958	N	G_C	1.16707e-11
RE_05	4	657275	SNP	1	G	1	A	100	88	88	CAAACTCTTCTGGCAATGAA	ACGGTAACCTAATGAATACA		657275	872937	9	67
RE_05	8	196268	SNP	1	C	1	T	100	116	116	CTTACCCTCTTTGATTGTTT	ATTCCTGACATCCATGTTGG		196268	361856	10	68
RE_05	12	725605	SNP	1	G	1	A	100	137	137	TAAGATTTTATTACCTACAT	AGATTAGAAAAATCATAACT		725605	350515	11	69
RE_05	13	524135	SNP	1	G	1	C	97.1	99	102	ATGGTGAAGGAGAGAGCTCT	AGGATGATGACGGCGAAGAT		524135	400121	12	70			2	7		2	2	7409	G		0.00974458
RE_05	13	531543	SNP	1	G	1	A	99.2	124	125	ATGTAAGGACAGAAGAGACT	ATGGAAAACACGGCAAAAGG	7408	531543	392713	13	71			2	7		2	2	7409	G		0.00974458
RE_05	15	661467	SNP	1	C	1	T	97.7	85	87	CTGAATCCACTTACTAGATT	AGCACACCGAATAAGTAAAA		661467	429822	14	72
RE_05	15	1081603	DIP	7	CTTTTTT	2	-------	40.0/33.3	2017-06-05	15	ATAAAGGATTGTCTTGTTTC	TTTTTTTTTTTTTTGTTTTT	420136	1081603	9686	15	73
RE_05	16	160673	SNP	1	G	1	A	98.1	101	103	ATTTTATAAATGTTCCCGTT	AAAATGCATTGTATGTGCTT		160673	787385	16	74
RE_06	1	88003	SNP	1	A	1	G	94.3	83	88	GTAGACATAATAACATTACC	ATTGAAGAAATTAAAATTAG		88003	125011	1	75
RE_06	3	290885	SNP	1	A	2	C	53.4/46.6	94/82	176	AGGCATTATCCGCCAAGTAC	ATTCTTTACTCTTCGAAGAC		290885	21023	2	76	2	2
RE_06	3	290889	SNP	1	C	2	T	52.2/47.8	95/87	182	ATTATCCGCCAAGTACAATT	TTTACTCTTCGAAGACAGAA	4	290889	21019	3	77	2	2
RE_06	9	48520	SNP	1	G	1	A	97.3	71	73	CGGCAGACCGGATGGGTTGC	GTCCATTTGCAAAATGGCGT		48520	385715	4	78
RE_06	12	766413	DIP	3	AAA	2	---	57.0/31.6	45/25	79	AAATAAAAAAGTGAAAAATT	AAAAAAAAAAAAAAAAAAAA		766413	309707	5	79
RE_07	2	434126	SNP	1	A	1	G	100	102	102	ATTTGATGACACTGTCAAAT	CTGTGTTACCCCCATCTTTA		434126	374456	1	80
RE_07	3	160249	SNP	1	C	2	T	50.2/49.8	120/119	239	ATGTATATATAATCGTAACT	TTAGAGCAAAAAGTAAAAAA		160249	151659	2	81			1	8		4	4	130641	C		6.79202e-05
RE_07	3	193621	SNP	1	C	2	G	52.0/48.0	132/122	254	GTGTAAGTTGATAATTACTT	TATCGTTTTCTATGCTGCGC	33372	193621	118287	3	82			1	8		4	4	130641	C		6.79202e-05
RE_07	3	266616	SNP	1	C	2	G	54.2/45.3	109/91	201	ATCTAGCTTTGTGGGAATTT	AACCGCCAATTTTAGTACAC	72995	266616	45292	4	83			1	8		4	4	130641	C		6.79202e-05
RE_07	3	290889	SNP	1	C	2	T	55.6/44.4	150/120	270	ATTATCCGCCAAGTACAATT	TTTACTCTTCGAAGACAGAA	24273	290889	21019	5	84			1	8		4	4	130641	C		6.79202e-05
RE_07	12	12212	SNP	1	C	1	A	100	16	16	ACATTAGAATAATATGCCAC	TCACTGTCGTAACACTCTAT		12212	1063908	6	85
RE_07	14	89032	SNP	1	T	1	A	98	100	102	TTGATTTAAATGCAGAAGTT	TCTCTCAGTGGTTTATGTTT		89032	695041	7	86
RE_08	3	147208	SNP	1	C	2	G	55.2/44.8	123/100	223	CATTTCCCCGCCTACCATTT	AAAACTCAGTCTAAAGTACT		147208	164700	1	87			1	9		20	20	143682	N	G_C	2.23152e-29
RE_08	3	151935	SNP	1	C	2	A	52.8/47.2	131/117	248	ATAATAATTCCGGAAACTAT	TTGAGTGCAATGCCATCACG	4727	151935	159973	2	88			1	9		20	20	143682	N	G_C	2.23152e-29
RE_08	3	164181	SNP	1	C	2	G	53.4/46.6	127/111	238	TTCTCGCTCCTTCTTGGTCT	TTCTATTTCCTGAGATTCTA	12246	164181	147727	3	89			1	9		20	20	143682	N	G_C	2.23152e-29
RE_08	3	167016	SNP	1	C	2	T	51.9/47.8	139/128	268	ATACCAATTGGTTTGGCCAT	TCTTCTTGGTTGCGAAGCGA	2835	167016	144892	4	90			1	9		20	20	143682	N	G_C	2.23152e-29
RE_08	3	167905	SNP	1	C	2	G	51.6/48.4	132/124	256	TTTTGATAAAGCGCTTGTTG	ATTAGCACCATCGATATTCA	889	167905	144003	5	91			1	9		20	20	143682	N	G_C	2.23152e-29
RE_08	3	168341	SNP	1	C	2	G	55.0/45.0	131/107	238	ACTTCTGCGATACTAGCATT	AACCCAAATTGAGATGTATC	436	168341	143567	6	92			1	9		20	20	143682	N	G_C	2.23152e-29
RE_08	3	176985	SNP	1	C	2	G	52.5/47.5	147/133	280	TAAAATCAAAAAGTCCATAT	AAGATACACTTACAACCTCA	8644	176985	134923	7	93			1	9		20	20	143682	N	G_C	2.23152e-29
RE_08	3	177286	SNP	1	C	2	G	52.4/47.6	131/119	250	ATTTTATCCTACGAATTTAT	GAACATATGGAGACTCTTGA	301	177286	134622	8	94			1	9		20	20	143682	N	G_C	2.23152e-29
RE_08	3	178936	SNP	1	C	2	G	52.6/47.4	123/111	234	TCATTATACTGGAGGGGCTT	GCTTTCCCAAACTTGTTTTT	1650	178936	132972	9	95			1	9		20	20	143682	N	G_C	2.23152e-29
RE_08	3	185890	SNP	1	C	2	T	56.4/43.6	133/103	236	TTTGAAGCAAATGCAATATT	TTTGCGTTTATCATTAACGG	6954	185890	126018	10	96			1	9		20	20	143682	N	G_C	2.23152e-29
RE_08	3	187966	SNP	1	C	2	G	51.1/48.9	121/116	237	GTTCTCTACATTAGCTAGTT	ATTGACCATTCAAAGAAAAG	2076	187966	123942	11	97			1	9		20	20	143682	N	G_C	2.23152e-29
RE_08	3	255772	SNP	1	G	2	A	52.0/48.0	154/142	296	ACTTCATATTCCAAATTATC	AAATAACTAATTCTAATGAT	67806	255772	56136	12	98			1	9		20	20	143682	N	G_C	2.23152e-29
RE_08	3	261511	SNP	1	G	2	A	52.4/47.2	129/116	246	TAGTGGCAAATTTGGTAAAT	AGAATTTCGTACTGTCGGAG	5739	261511	50397	13	99			1	9		20	20	143682	N	G_C	2.23152e-29
RE_08	3	266135	SNP	1	C	2	T	57.6/42.4	155/114	269	CTATAACTTCATCTTATTCT	CTTCTCCTTCTTCAAAAAAT	4624	266135	45773	14	100			1	9		20	20	143682	N	G_C	2.23152e-29
RE_08	3	275560	SNP	1	C	2	T	55.2/44.8	117/95	212	ATAATGAACATCCAGCGACT	GATAATTGGATTTCTTGCAT	9425	275560	36348	15	101			1	9		20	20	143682	N	G_C	2.23152e-29
RE_08	3	276595	SNP	1	C	2	G	53.8/46.2	114/98	212	ACTTTGCAGGGAGTTAGGAT	AAGTAACATATGTATTTTTG	1035	276595	35313	16	102			1	9		20	20	143682	N	G_C	2.23152e-29
RE_08	3	276847	SNP	1	C	2	G	51.1/48.9	121/116	237	TACATGTAATGGAAGATCAT	TGTATTTACCAGTACTTCTA	252	276847	35061	17	103			1	9		20	20	143682	N	G_C	2.23152e-29
RE_08	3	277531	SNP	1	C	2	T	55.2/44.8	91/74	165	ACCCTCTTCCTCATCATCTT	AGCCTCAACATTTTCATCAC	684	277531	34377	18	104			1	9		20	20	143682	N	G_C	2.23152e-29
RE_08	3	279183	SNP	1	C	2	G	53.1/46.9	138/122	260	AACACAAAGCAATCTTTACT	TACTTATTATCCATTGCATC	1652	279183	32725	19	105			1	9		20	20	143682	N	G_C	2.23152e-29
RE_08	3	290889	SNP	1	C	2	T	53.1/46.9	120/106	226	ATTATCCGCCAAGTACAATT	TTTACTCTTCGAAGACAGAA	11706	290889	21019	20	106			1	9		20	20	143682	N	G_C	2.23152e-29
RE_08	9	9504	DIP	1	-	2	C	60.0/40.0	2017-06-04	10	ACAGATTCTTATTGTTAAAG	CCATTCAGTCTGCTCTAAAC		9504	424731	21	107
RE_09	3	220092	SNP	1	C	2	T	50.5/49.5	96/94	190	AGACGAGGGTGATAACACCT	CAACCACGACACTTTGCGCG		220092	91816	1	108			1	10		4	4	70798	C		7.01629e-06
RE_09	3	245912	SNP	1	C	2	T	52.2/47.8	105/96	201	GACGACGATGCTCTTACGGA	GTCCTCGTCACCAAAAAAAA	25820	245912	65996	2	109			1	10		4	4	70798	C		7.01629e-06
RE_09	3	283759	SNP	1	C	2	G	52.3/47.7	134/122	256	ATCTTAATATGGAGGATATT	CAGCATGTAAAGAACTACCT	37847	283759	28149	3	110			1	10		4	4	70798	C		7.01629e-06
RE_09	3	290889	SNP	1	C	2	T	52.8/47.2	140/125	265	ATTATCCGCCAAGTACAATT	TTTACTCTTCGAAGACAGAA	7130	290889	21019	4	111			1	10		4	4	70798	C		7.01629e-06
RE_09	11	513712	SNP	1	G	1	C	100	114	114	ACATCATGTTTTGCTTAGTA	ACTCTTGCGGGCGTTCCATC		513712	152577	5	112
RE_09	12	659461	SNP	1	G	1	A	100	106	106	CTTATCGAGGTCAATAAGTC	TGGACCCACAAAGAACAAAA		659461	416659	6	113
RE_10	3	210970	SNP	1	T	2	C	54.3/45.3	121/101	223	TAAGAGGCAAAAAGGACGTT	CCGTTTTCATCTTATATCCA		210970	100938	1	114	3	2	1	11		5	3	79920	N	T_G_C_-	0.000193602
RE_10	3	210973	SNP	1	G	2	T	55.9/41.3	119/88	213	GAGGCAAAAAGGACGTTTCC	TTTTCATCTTATATCCAACC	3	210973	100935	2	115	3	2	1	11		5	3	79920	N	T_G_C_-	0.000193602
RE_10	3	258784	DIP	1	-	2	T	59.6/39.3	161/106	270	TGTGGCCTGTACCGGATTCG	TTTTCCGAATCTAGTCTTTC	47811	258784	53124	3	116	4	2	1	11		5	3	79920	N	T_G_C_-	0.000193602
RE_10	3	258788	SNP	1	C	2	T	55.9/44.1	133/105	238	GCCTGTACCGGATTCGTTTT	CCGAATCTAGTCTTTCCACC	4	258788	53120	4	117	4	2	1	11		5	3	79920	N	T_G_C_-	0.000193602
RE_10	3	290889	SNP	1	C	2	T	54.1/45.5	138/116	255	ATTATCCGCCAAGTACAATT	TTTACTCTTCGAAGACAGAA	32101	290889	21019	5	118			1	11		5	3	79920	N	T_G_C_-	0.000193602
RE_11	2	385346	SNP	1	G	1	A	95.9	117	122	TGGAATCCTTCAGTAGATTT	CAAGCGATGTCACGAATTCA		385346	423236	1	119
RE_11	3	158990	SNP	1	C	2	T	56.2/43.8	132/103	235	ATGTTCAGGTTGTAGTTTCT	TTCATTATACTTGGTATAAT		158990	152918	2	120
RE_11	3	289644	SNP	1	C	2	G	56.0/44.0	131/103	234	AACTATACAAATGACAAGTT	TTGAAAACAAGAATCTTTTT	130654	289644	22264	3	121			1	12		3	3	8571	C		2.49439e-05
RE_11	3	293924	SNP	1	C	2	T	58.9/40.7	145/100	246	AAAACCTTGTTCAGCATACT	ATTGAACCATTTACGTAACC	4280	293924	17984	4	122			1	12		3	3	8571	C		2.49439e-05
RE_11	3	298214	SNP	1	C	2	G	50.3/49.7	96/95	191	GAGGGTATAGTTAAAGCCCT	CATGACTCCCCACGGTCGTC	4290	298214	13694	5	123			1	12		3	3	8571	C		2.49439e-05
RE_11	8	10399	SNP	1	G	1	A	94.4	119	126	TGGAGGGCCGCAAAAGTGAA	ATGAAAAGAACGAAGCCGCT		10399	547725	6	124
RE_11	11	551671	SNP	1	G	1	A	95.8	91	95	AAAACATACTTATGGTTACC	ATAATAAGCAACTCCGAAGG		551671	114618	7	125
RE_11	12	919181	SNP	1	G	1	A	97.3	71	73	TATGAATTGATCTAGATGAT	AGATCATGTGCAAATGATTA		919181	156939	8	126
RE_11	14	239411	SNP	1	C	2	G	52.4/47.6	55/50	105	GTTGGTTTGCCAGAGGCAGA	CTTGCACTGGCGCAATGTTG		239411	544662	9	127
RE_11	15	312875	SNP	1	G	2	A	59.5/40.5	72/49	121	TCCAAAACATCAAGAGATAC	GACAATACGTTTCTTATATG		312875	778414	10	128
RE_12	3	171558	SNP	1	C	2	T	56.1/43.9	111/87	198	GGTTTCCTTACCAGATAAAT	GGTAACATGAACGAAAGTAT		171558	140350	1	129			1	13		6	6	119332	C		3.72095e-07
RE_12	3	173012	SNP	1	C	2	A	51.5/48.5	105/99	204	AGTTATTATTACTTAATACT	GTACGGGTGATGAAGGTAGT	1454	173012	138896	2	130			1	13		6	6	119332	C		3.72095e-07
RE_12	3	175932	SNP	1	C	2	T	50.4/49.6	124/122	246	CTCGATAGCTTTGAATGAAT	GGAGGACATCTCAAAGTTCA	2920	175932	135976	3	131			1	13		6	6	119332	C		3.72095e-07
RE_12	3	192630	SNP	1	C	2	T	52.4/47.6	99/90	189	GAAGACCTCTTGTAGAACAT	ATCCATACTAAAAAGTAAAT	16698	192630	119278	4	132			1	13		6	6	119332	C		3.72095e-07
RE_12	3	192926	SNP	1	C	2	G	54.3/45.7	107/90	197	TTTTGACGAGGGGGCATTCT	TAGAGACACAGGCAGTTGCT	296	192926	118982	5	133			1	13		6	6	119332	C		3.72095e-07
RE_12	3	290889	SNP	1	C	2	T	50.2/49.8	123/122	245	ATTATCCGCCAAGTACAATT	TTTACTCTTCGAAGACAGAA	97963	290889	21019	6	134			1	13		6	6	119332	C		3.72095e-07
RE_12	8	398661	SNP	1	C	1	T	100	97	97	CCGCAAACAGTACATTTTGT	ATTAGTAATACAATCAACTT		398661	159463	7	135			2	14		3	3	67317	N	G_C	0.0028782
RE_12	8	416251	SNP	1	G	1	A	99	102	103	TTGATTGTACGTTTGGTTTT	AAAAGGGTTACTTATTATCT	17590	416251	141873	8	136			2	14		3	3	67317	N	G_C	0.0028782
RE_12	8	465977	SNP	1	C	1	T	100	99	99	TCGGCCATTCAAGACTAGTT	TACTCCGACAACCCCAGAGA	49726	465977	92147	9	137			2	14		3	3	67317	N	G_C	0.0028782
RE_12	9	133033	DIP	7	TTTTTTC	2	-------	59.3/27.9	51/24	86	CCTGCCTCTTGTTTTGATTT	TTTTTTCTTTGATGGATGCA		133033	301202	10	138
RE_12	14	347112	SNP	1	C	1	T	98.9	88	89	TATGTCCAATTATTCAAGTT	GCGCAATACGCCGTTAGTAA		347112	436961	11	139
RE_12	15	109860	SNP	1	G	1	A	98	98	100	GGTCCGGGTGCCTATCCCTA	ATTTCGTCGTGCCCCGACCC		109860	981429	12	140
RE_12	16	336931	SNP	1	G	1	C	97.3	108	111	ACAGTGAAAAACTCCTCAGT	AGCCAAAAGCCGTTTATTCT		336931	611127	13	141
RE_12	16	490611	SNP	1	G	1	A	99.1	110	111	TGATTTCAGTTACCAGACCT	ATATTAAAGGTTTGGCAATG	153680	490611	457447	14	142
RE_13	1	10850	SNP	1	C	1	T	100	10	10	ACTTTTTCCTTCACAGGCTC	GAATTACGCACATGCAGAAC		10850	202164	1	143
RE_13	3	105089	SNP	1	C	2	T	55.5/44.5	106/85	191	TTTCTAATAGAGCTAAGCTT	GAAGAAATGCCAGTGATGCG		105089	206819	2	144
RE_13	3	290889	SNP	1	C	2	T	50.5/49.5	96/94	190	ATTATCCGCCAAGTACAATT	TTTACTCTTCGAAGACAGAA	185800	290889	21019	3	145
RE_13	7	524358	DIP	2	CA	2	--	55.3/27.2	63/31	114	ATTTTCATCATCCTCATCCT	TCATCCTCATCATCATCCTC		524358	563278	4	146
RE_13	8	6594	SNP	1	G	1	A	97.6	120	123	AAATGAATAGGTACTTGTTT	AGAAAAAAGTCTGGAATAAT		6594	551530	5	147
RE_13	10	736403	SNP	1	C	2	T	57.4/42.6	139/103	242	AAAATAAACTTCCAATGCTT	TTCAATGTAAGGGACGGAAT		736403	2281	6	148
RE_13	16	396044	SNP	1	G	1	A	100	89	89	GATAAGCTGCAAGAAGCAGT	AAATCATTCAGTATTTTTGC		396044	552014	7	149
RE_14	3	193366	SNP	1	C	2	T	53.0/47.0	125/111	236	TTATTGTTTTTTCTTTTCTT	TTCTATTCGAAACCCAGTTT		193366	118542	1	150			1	15		9	9	97524	C		1.73737e-13
RE_14	3	203729	SNP	1	C	2	G	52.2/47.8	107/98	205	TGATGTAGTAGTGTTTGTTT	TTTGTCTGCTCGAGACGTGG	10363	203729	108179	2	151			1	15		9	9	97524	C		1.73737e-13
RE_14	3	217134	SNP	1	C	2	G	51.7/47.7	89/82	172	AAAATTTTTCCAAAAAATTT	AAAAAGAACTCCCGTCGCAT	13405	217134	94774	3	152			1	15		9	9	97524	C		1.73737e-13
RE_14	3	257949	SNP	1	C	2	T	50.6/49.4	82/80	162	GGCCAACTCATCGGCAAGAT	ATTGGAGCTAACCCTACTGC	40815	257949	53959	4	153			1	15		9	9	97524	C		1.73737e-13
RE_14	3	266139	SNP	1	C	2	A	52.8/47.2	124/111	235	AACTTCATCTTATTCTCCTT	TCCTTCTTCAAAAAATTCTA	8190	266139	45769	5	154			1	15		9	9	97524	C		1.73737e-13
RE_14	3	268506	SNP	1	C	2	T	51.0/49.0	129/124	253	AGCCTCCACCAAAAAAAGTT	CTTAGAAGCCTCCTCAGAAA	2367	268506	43402	6	155			1	15		9	9	97524	C		1.73737e-13
RE_14	3	268899	SNP	1	C	2	T	54.0/46.0	121/103	224	TTCGTCGTCAAAACCATCCT	ATCTTTATCTCAGACCTCTA	393	268899	43009	7	156			1	15		9	9	97524	C		1.73737e-13
RE_14	3	269184	SNP	1	C	2	G	53.6/46.4	128/111	239	GCAAGATGTGCCAACACAAT	ATCCTCACCTGCTTCAACGT	285	269184	42724	8	157			1	15		9	9	97524	C		1.73737e-13
RE_14	3	290889	SNP	1	C	2	T	53.1/46.9	127/112	239	ATTATCCGCCAAGTACAATT	TTTACTCTTCGAAGACAGAA	21705	290889	21019	9	158			1	15		9	9	97524	C		1.73737e-13
RE_14	11	504148	SNP	1	C	1	A	98.9	91	92	TTGCCATTAAGAGGGCCTCG	TTAACGACCAAAAATAATCA		504148	162141	10	159
RE_14	11	661014	SNP	1	G	2	A	54.5/45.5	2017-06-05	11	AATACTATTTACATAAATAA	AAAAGTAAAATAGTTTTATG	156866	661014	5275	11	160
RE_14	12	41221	DIP	2	AT	2	--	40.3/40.3	31/31	77	GAATATGTGTGCGTATATAC	ATATATATATATATATATAT		41221	1034899	12	161
RE_15	3	152918	SNP	1	C	2	T	56.4/43.6	133/103	236	ACTACTTTCTTTACAACCGT	TGGAGCTGTATCTATATTGG		152918	158990	1	162			1	16		21	21	137972	C		3.12705e-31
RE_15	3	162284	SNP	1	C	1	T	98.9	90	91	AACAAGAATCTTTTTATTGT	CAGTTTAGGGGCAGGGCATG	9366	162284	149624	2	163			1	16		21	21	137972	C		3.12705e-31
RE_15	3	171495	SNP	1	C	2	T	56.7/43.3	119/91	210	AGCGTATGGAGAAGATTCAT	TCTGTCAGCCTTAACCTTCA	9211	171495	140413	3	164			1	16		21	21	137972	C		3.12705e-31
RE_15	3	177656	SNP	1	C	2	G	54.1/45.9	124/105	229	CCAAACGACCCTTTCTACTT	GGGATGTCGCCATCGAATTA	6161	177656	134252	4	165			1	16		21	21	137972	C		3.12705e-31
RE_15	3	178003	SNP	1	C	2	T	55.0/45.0	110/90	200	ATCCTAGCGGGAAGGTCATT	AACGATTTGACCCAATATCC	347	178003	133905	5	166			1	16		21	21	137972	C		3.12705e-31
RE_15	3	178079	SNP	1	C	2	T	52.6/47.4	111/100	211	ACGTACTCGATTTAGAGAAT	CTAAAACTTACCGGGACCTA	76	178079	133829	6	167			1	16		21	21	137972	C		3.12705e-31
RE_15	3	182482	SNP	1	C	2	G	50.4/49.6	114/112	226	AGAAGTAATGACGAGGAAGT	GAAGTTGATGAGAGTAAAGA	4403	182482	129426	7	168			1	16		21	21	137972	C		3.12705e-31
RE_15	3	197286	SNP	1	C	2	T	56.3/43.7	112/87	199	GTTCTGTTTTAGTCATCCTT	TGTCAAGTATGTGTAGTATC	14804	197286	114622	8	169			1	16		21	21	137972	C		3.12705e-31
RE_15	3	201915	SNP	1	C	2	T	52.3/47.7	113/103	216	ACGCCTCTTCAATCGAATCT	ACCAAGAGGTAGTGTGACAT	4629	201915	109993	9	170			1	16		21	21	137972	C		3.12705e-31
RE_15	3	216358	SNP	1	C	2	G	51.0/47.1	106/98	208	GCTTACAGTGTAGATTTTTT	CTGATCATGACTGAAGAACG	14443	216358	95550	10	171			1	16		21	21	137972	C		3.12705e-31
RE_15	3	224187	SNP	1	C	2	G	52.6/47.4	111/100	211	GTAATGTAGGGGCTGGTTCT	TACTCGACCCACTTCCGTAT	7829	224187	87721	11	172			1	16		21	21	137972	C		3.12705e-31
RE_15	3	225239	SNP	1	C	2	G	51.6/48.4	126/118	244	AAAAGGCCATTTTTACTACT	ATGGACCACCAAATAACCAC	1052	225239	86669	12	173			1	16		21	21	137972	C		3.12705e-31
RE_15	3	232385	SNP	1	C	2	T	54.1/45.9	125/106	231	TTGGAACTTAGACAAGTCAT	TGGCTTGTCAAATCTTGGGA	7146	232385	79523	13	174			1	16		21	21	137972	C		3.12705e-31
RE_15	3	233886	SNP	1	C	2	T	50.2/49.8	121/120	241	GTCTCCACAACACAGGTTCT	TCTGGGAAGGCTTCAGCATT	1501	233886	78022	14	175			1	16		21	21	137972	C		3.12705e-31
RE_15	3	234447	SNP	1	C	2	G	55.3/44.7	125/101	226	TCACCGGTTACTCTATATAT	AATGCAGCCCATACACTCAA	561	234447	77461	15	176			1	16		21	21	137972	C		3.12705e-31
RE_15	3	236936	SNP	1	C	2	T	52.1/47.4	122/111	234	ATTTTGACAACTTAAAGGTT	AGCTAAACGACACGAGAAGA	2489	236936	74972	16	177			1	16		21	21	137972	C		3.12705e-31
RE_15	3	240132	SNP	1	C	2	G	52.9/47.1	126/112	238	TCTGTTATATCAATTGTCTT	ACAGGGTCACTGGCCTTCTT	3196	240132	71776	17	178			1	16		21	21	137972	C		3.12705e-31
RE_15	3	253065	SNP	1	C	2	G	57.3/42.7	118/88	206	GTATACATCCTGGAAAAGCT	ATCTTTGATATGACAAATCA	12933	253065	58843	18	179			1	16		21	21	137972	C		3.12705e-31
RE_15	3	256009	SNP	1	C	2	G	51.3/48.7	116/110	226	TTATTTCCACGGAGAACTAT	ATTTACTAATAAAGATCATA	2944	256009	55899	19	180			1	16		21	21	137972	C		3.12705e-31
RE_15	3	270250	SNP	1	C	2	T	55.2/44.8	127/103	230	GGTTCGGCGTCAAAATTTCT	TGTAGTAAGTTCTTTATGAT	14241	270250	41658	20	181			1	16		21	21	137972	C		3.12705e-31
RE_15	3	290889	SNP	1	C	2	T	51.0/49.0	132/127	259	ATTATCCGCCAAGTACAATT	TTTACTCTTCGAAGACAGAA	20639	290889	21019	21	182			1	16		21	21	137972	C		3.12705e-31
RE_15	6	182589	SNP	1	C	1	T	97.2	104	107	CGCTACTCCTACGTTCGGCT	CCGGGGCGTGCTCCCCGATA		182589	87565	22	183
RE_16	3	171303	SNP	1	C	2	G	55.4/44.6	133/107	240	AGATGGAACTGGGGTAACAT	TTCGATACGGCCAATTCTCA		171303	140605	1	184			1	17		14	14	123417	N	G_C	7.99723e-21
RE_16	3	184258	SNP	1	C	2	T	59.0/41.0	115/80	195	AAAAATTGGAAAATATTTTT	ATTTCACTATTATCCACAAG	12955	184258	127650	2	185			1	17		14	14	123417	N	G_C	7.99723e-21
RE_16	3	216805	SNP	1	G	2	C	50.9/49.1	110/106	216	AATGGCAGCAATATTTTTGC	ATGCTCGTATTCAAACGTGA	32547	216805	95103	3	186			1	17		14	14	123417	N	G_C	7.99723e-21
RE_16	3	223572	SNP	1	G	2	C	51.5/48.5	122/115	237	TCAAGACTGAAAAGTCCTGC	ATGGTAAGGGTCATTTCTGG	6767	223572	88336	4	187			1	17		14	14	123417	N	G_C	7.99723e-21
RE_16	3	243408	SNP	1	C	2	T	53.4/46.6	110/96	206	TTGTTGGATTTTTAAGCTTT	GTGCATATGACAATCTAGTC	19836	243408	68500	5	188			1	17		14	14	123417	N	G_C	7.99723e-21
RE_16	3	247696	SNP	1	C	2	G	51.5/48.5	105/99	204	TTGTGCCTGGTACTCATCGT	AAATTTTGGCATGTCCGCAC	4288	247696	64212	6	189			1	17		14	14	123417	N	G_C	7.99723e-21
RE_16	3	251858	SNP	1	G	2	C	50.9/49.1	111/107	218	ATATTTTCTCGTTTCTTGTC	GAAATACCTTGCATTTGCCG	4162	251858	60050	7	190			1	17		14	14	123417	N	G_C	7.99723e-21
RE_16	3	256672	SNP	1	G	2	C	51.0/49.0	106/102	208	GTCTTTTTGATGCTCGGTTT	AGAGGAAAAATCCACATTGA	4814	256672	55236	8	191			1	17		14	14	123417	N	G_C	7.99723e-21
RE_16	3	258197	SNP	1	G	2	A	50.2/49.8	103/102	205	GAGGGGAAGGGATGAATGGT	AGGAAAGTAACTGTTTGTTT	1525	258197	53711	9	192			1	17		14	14	123417	N	G_C	7.99723e-21
RE_16	3	260515	SNP	1	C	2	T	54.3/45.7	119/100	219	TTTGGATGGAAAGCTGATTT	TTTCTTCCCCTGCTTATCAA	2318	260515	51393	10	193			1	17		14	14	123417	N	G_C	7.99723e-21
RE_16	3	263187	SNP	1	G	2	A	52.1/47.9	122/112	234	TTGTCAGAGGCTCCGATCCT	ACACCACCTGGTTGATTATT	2672	263187	48721	11	194			1	17		14	14	123417	N	G_C	7.99723e-21
RE_16	3	280323	SNP	1	C	2	G	51.1/48.9	118/113	231	CCACAGTATTGTAAGGACCT	TTGAGAGATGTTCCGGCTTT	17136	280323	31585	12	195			1	17		14	14	123417	N	G_C	7.99723e-21
RE_16	3	290889	SNP	1	C	2	T	51.4/48.6	111/105	216	ATTATCCGCCAAGTACAATT	TTTACTCTTCGAAGACAGAA	10566	290889	21019	13	196			1	17		14	14	123417	N	G_C	7.99723e-21
RE_16	3	294719	SNP	1	C	2	G	55.2/44.8	122/99	221	ATGCTCAATACTGTCATATT	ATATGCACGTTCTCTTTTTA	3830	294719	17189	14	197			1	17		14	14	123417	N	G_C	7.99723e-21
RE_16	4	583235	SNP	1	C	1	T	100	115	115	GTTAGTGACCATGTTGGCCT	GCCAACAAGGATGAGAGCAA		583235	946977	15	198
RE_16	5	456298	SNP	1	T	1	C	100	103	103	CCACAACCGGGGGCTGTTCC	GCGCTTGCTCCAAGGACTGG		456298	119469	16	199
RE_17	3	153842	SNP	1	C	2	G	51.8/48.2	133/124	257	TGACGAAAACGCAATTGGTT	GCTGAACCTAACTAAGGACA		153842	158066	1	200			1	18		7	7	137048	C		7.09718e-10
RE_17	3	185940	SNP	1	C	2	G	50.8/49.2	120/116	236	AGTTTGGTCGCAAATAATTT	ATACGTTTCTCTTATGGTGG	32098	185940	125968	2	201			1	18		7	7	137048	C		7.09718e-10
RE_17	3	217960	SNP	1	C	2	G	53.2/46.8	82/72	154	TTCGACCAACTGTTCGTGAT	GTCATCCATTGAGCTTTTCT	32020	217960	93948	3	202			1	18		7	7	137048	C		7.09718e-10
RE_17	3	237808	SNP	1	C	2	G	51.8/47.8	127/117	245	ATCTTAAAAATTAGTAACAT	TTAGATTTGCACGCTGCGTA	19848	237808	74100	4	203			1	18		7	7	137048	C		7.09718e-10
RE_17	3	239943	SNP	1	C	2	T	59.5/40.5	125/85	210	CCGGTTACCATCCTAGAACT	GTATGTGGTGCGAAGGCAGA	2135	239943	71965	5	204			1	18		7	7	137048	C		7.09718e-10
RE_17	3	280713	SNP	1	C	2	T	50.4/49.6	117/115	232	TCAGGGTTGCTACATCAGTT	ATGGTCAACGTTACTTTGAG	40770	280713	31195	6	205			1	18		7	7	137048	C		7.09718e-10
RE_17	3	290889	SNP	1	C	2	T	50.4/49.6	128/126	254	ATTATCCGCCAAGTACAATT	TTTACTCTTCGAAGACAGAA	10176	290889	21019	7	206			1	18		7	7	137048	C		7.09718e-10
RE_17	8	284451	SNP	1	G	1	T	100	108	108	ATATAAAATTTTTTCTAGAT	ACATATTATTCATTCCCCAG		284451	273673	8	207
RE_18	3	190919	SNP	1	C	2	G	51.0/49.0	102/98	200	ATTTGAGAAAGTGTGAGAAT	TCATTTCGAGGCACAATAAT		190919	120989	1	208			1	19		11	11	99971	C		5.08705e-17
RE_18	3	194823	SNP	1	C	2	G	50.8/49.2	92/89	181	CCAATGTTTGTTTATATACT	ATATGGCTATACCCTTATCT	3904	194823	117085	2	209			1	19		11	11	99971	C		5.08705e-17
RE_18	3	195533	SNP	1	C	2	T	53.4/46.6	102/89	191	ATCTTTTCTATTTTTATTTT	ATATCATCGACGTAATGACC	710	195533	116375	3	210			1	19		11	11	99971	C		5.08705e-17
RE_18	3	200221	SNP	1	C	2	G	53.8/46.2	106/91	197	ATAATCATACACTTCATCGT	TATAACCAGTCCATAATTGA	4688	200221	111687	4	211			1	19		11	11	99971	C		5.08705e-17
RE_18	3	234284	SNP	1	C	2	T	56.0/44.0	107/84	191	TTGAATTTTTTCAGCTAGCT	GTCAAAGGAAAAATTGGCCT	34063	234284	77624	5	212			1	19		11	11	99971	C		5.08705e-17
RE_18	3	255771	SNP	1	C	2	T	50.0/50.0	115/115	230	AACTTCATATTCCAAATTAT	GAAATAACTAATTCTAATGA	21487	255771	56137	6	213			1	19		11	11	99971	C		5.08705e-17
RE_18	3	260283	SNP	1	C	2	G	58.2/41.8	113/81	194	TCTTCTTTGTACGCGTCCTT	ATTTTCCTGTGAGTTAGCTC	4512	260283	51625	7	214			1	19		11	11	99971	C		5.08705e-17
RE_18	3	277562	SNP	1	C	2	G	55.8/44.2	58/46	104	TTTTCATCACTTCGTCTTTT	ATAATCCTATCCAATTTCTT	17279	277562	34346	8	215			1	19		11	11	99971	C		5.08705e-17
RE_18	3	282582	SNP	1	C	2	G	53.1/46.9	104/92	196	AAATTCAATGTTCCCGTTAT	AGATCCCTTCTAGAAGTTAA	5020	282582	29326	9	216			1	19		11	11	99971	C		5.08705e-17
RE_18	3	287101	SNP	1	C	2	G	55.8/44.2	91/72	163	GCAGCCGAGAAATCAGACAT	CTTAAAACAATCCATTTTAT	4519	287101	24807	10	217			1	19		11	11	99971	C		5.08705e-17
RE_18	3	290889	SNP	1	C	2	T	50.2/49.8	104/103	207	ATTATCCGCCAAGTACAATT	TTTACTCTTCGAAGACAGAA	3788	290889	21019	11	218			1	19		11	11	99971	C		5.08705e-17
RE_18	8	69414	SNP	1	G	1	A	98.8	85	86	GTTTTAATTGCCAAAATTGC	AATGCAATAATTTGGAAGCA		69414	488710	12	219
RE_18	13	642517	SNP	1	C	1	T	99.1	110	111	TTTGGTCTTCTTGTTTACTT	GTAATACAAATTTGTTCTAT		642517	281739	13	220
RE_19	2	592532	SNP	1	G	2	C	52.0/48.0	103/95	198	CCTCAACAAGATATTCACTT	AACTATTTGGCCCATACGTA		592532	216050	1	221
RE_19	3	171832	SNP	1	C	2	G	50.3/49.7	95/94	189	TACTTTGGAGGCAATGAATT	GTTGAATTGTCTTTATGTTT		171832	140076	2	222			1	20		14	13	119058	N	C_A_-	4.16544e-19
RE_19	3	194502	SNP	1	C	2	A	54.1/45.9	112/95	207	ATATTACTCACAGTTTGGCT	CGGTGTAAAACAAAATGTCT	22670	194502	117406	3	223			1	20		14	13	119058	N	C_A_-	4.16544e-19
RE_19	3	201842	SNP	1	A	2	T	53.0/47.0	97/86	183	ATGTTGACATGACATTATGC	ATAATTTATTTATGAGAGAA	7340	201842	110066	4	224			1	20		14	13	119058	N	C_A_-	4.16544e-19
RE_19	3	203490	SNP	1	C	2	T	52.9/47.1	55/49	104	CGTTTTTTTTATTTTCGCTT	AATTCTCTATACACGTACGT	1648	203490	108418	5	225			1	20		14	13	119058	N	C_A_-	4.16544e-19
RE_19	3	206200	SNP	1	C	2	T	58.1/41.9	100/72	172	GGACAAGGCAGATGCCCCCC	AGGAGAAAAACTGGAGTCGA	2710	206200	105708	6	226			1	20		14	13	119058	N	C_A_-	4.16544e-19
RE_19	3	211012	SNP	1	C	2	G	58.0/42.0	119/86	205	CCGGTAGAATTTCCCCAATT	AAGAAGAACAAATGACCACC	4812	211012	100896	7	227			1	20		14	13	119058	N	C_A_-	4.16544e-19
RE_19	3	218798	SNP	1	C	2	T	51.4/48.6	91/86	177	CCGCTTAAAACTTCGATTTT	ATAGTACGAAACTATACACC	7786	218798	93110	8	228			1	20		14	13	119058	N	C_A_-	4.16544e-19
RE_19	3	235086	SNP	1	C	2	T	52.1/47.9	101/93	194	TAGATATGGATGAACTTTCT	TATTACATAAGACTAGCCTA	16288	235086	76822	9	229			1	20		14	13	119058	N	C_A_-	4.16544e-19
RE_19	3	244799	DIP	1	-	2	T	57.8/41.7	108/78	187	AAGAGAAAAGACCCGCGAAA	TTTTCAATTCGAGACATAGG	9713	244799	67109	10	230	5	2	1	20		14	13	119058	N	C_A_-	4.16544e-19
RE_19	3	244803	SNP	1	C	2	G	52.3/47.7	91/83	174	GAAAAGACCCGCGAAATTTT	AATTCGAGACATAGGGTTAA	4	244803	67105	11	231	5	2	1	20		14	13	119058	N	C_A_-	4.16544e-19
RE_19	3	257178	SNP	1	C	2	T	53.7/46.3	101/87	188	TCACTGTAGAGAACGGATTT	AAAAGCAAAAATGGATTAGC	12375	257178	54730	12	232			1	20		14	13	119058	N	C_A_-	4.16544e-19
RE_19	3	266110	SNP	1	C	2	T	51.9/48.1	109/101	210	CTGGAAAGTTTCGATACCAC	GGTACTATAACTTCATCTTA	8932	266110	45798	13	233			1	20		14	13	119058	N	C_A_-	4.16544e-19
RE_19	3	287977	SNP	1	C	2	T	54.8/45.2	103/85	188	AGATATTCATACTAATAGGT	ACTTCACACATTATGCCTTG	21867	287977	23931	14	234			1	20		14	13	119058	N	C_A_-	4.16544e-19
RE_19	3	290889	SNP	1	C	2	T	56.4/43.6	101/78	179	ATTATCCGCCAAGTACAATT	TTTACTCTTCGAAGACAGAA	2912	290889	21019	15	235			1	20		14	13	119058	N	C_A_-	4.16544e-19
RE_19	14	395947	SNP	1	G	1	A	95.3	82	86	TTGACCGTCATTGGTGCAAT	AATTCAGAGTTTACACAAGG		395947	388126	16	236
RE_19	14	557551	SNP	1	G	1	A	100	111	111	CCTGAGCAGACCAAAAGATT	AACATCAAATTATCATTACA	161604	557551	226522	17	237
RE_20	2	8059	SNP	1	A	2	T	58.0/42.0	40/29	69	CTGTCATCACTACTTAAACG	TTCGTTAACAGACGCTCATT		8059	800523	1	238
RE_20	2	645842	SNP	1	G	2	A	54.1/45.9	106/90	196	TACTACTAATCGGAGGCGGA	AAGTCGGCTTGACAAGGTTA	637783	645842	162740	2	239
RE_20	3	158580	SNP	1	C	2	G	54.2/45.8	97/82	179	GCGTGCGATACATAATCCTT	CTCAATTTTTCGTCCAGTAA		158580	153328	3	240			1	21		31	24	144711	N	TC_T_G_C_A	6.3183e-29
RE_20	3	161052	SNP	1	C	2	G	51.9/48.1	112/104	216	ATCTAACTCGGCACTGCATT	TATAAATGCTGCCTGGTTCC	2472	161052	150856	4	241			1	21		31	24	144711	N	TC_T_G_C_A	6.3183e-29
RE_20	3	197896	DIP	2	TC	2	--	59.9/38.1	151/96	252	GTTAACATTGTCCACAACAT	TCTCTCAACTTGTCTTCCTC	36844	197896	114012	5	242			1	21		31	24	144711	N	TC_T_G_C_A	6.3183e-29
RE_20	3	201760	SNP	1	C	2	G	50.9/49.1	108/104	212	CCTTAGGTTGCTCTTTTATT	GCTTTATGAAAAATGAAAAA	3864	201760	110148	6	243			1	21		31	24	144711	N	TC_T_G_C_A	6.3183e-29
RE_20	3	218534	SNP	1	A	2	G	50.9/49.1	88/85	173	ATATATATATATATATATAT	TGTGTGTTTGTATACTCTGT	16774	218534	93374	7	244			1	21		31	24	144711	N	TC_T_G_C_A	6.3183e-29
RE_20	3	232394	SNP	1	C	2	G	55.8/44.2	121/96	217	AGACAAGTCATCTGGCTTGT	AAATCTTGGGACCATAAATG	13860	232394	79514	8	245			1	21		31	24	144711	N	TC_T_G_C_A	6.3183e-29
RE_20	3	280530	SNP	1	C	1	T	99.4	179	180	GAAAAAGTTCTTTTTGTTCT	AACAACGTTACTCTGGCTAA	48136	280530	31378	9	246			1	21		31	24	144711	N	TC_T_G_C_A	6.3183e-29
RE_20	3	290889	SNP	1	C	1	T	98.9	177	179	ATTATCCGCCAAGTACAATT	TTTACTCTTCGAAGACAGAA	10359	290889	21019	10	247			1	21		31	24	144711	N	TC_T_G_C_A	6.3183e-29
RE_20	3	299040	SNP	1	T	1	C	98.1	53	54	ACTATGTCCAATTGATGCTT	TTAGGATGACGTTAGAATTT	8151	299040	12868	11	248			1	21		31	24	144711	N	TC_T_G_C_A	6.3183e-29
RE_20	3	299618	SNP	1	G	1	A	98.8	82	83	AAGTCTTTGCCAATGGAAAT	GGTGCATAATTTTATGTGCT	578	299618	12290	12	249			1	21		31	24	144711	N	TC_T_G_C_A	6.3183e-29
RE_20	3	300143	SNP	1	G	1	T	97.7	84	86	TCTGTCAATAGTGACATTTT	CCTCCTATTCTCCTTTTTGA	525	300143	11765	13	250			1	21		31	24	144711	N	TC_T_G_C_A	6.3183e-29
RE_20	3	300220	SNP	1	G	1	A	100	77	77	TAGCATCCTGTTTATCGGCC	CACATTTGTACACTTGTTGA	77	300220	11688	14	251			1	21		31	24	144711	N	TC_T_G_C_A	6.3183e-29
RE_20	3	300416	SNP	1	A	1	G	96.9	95	98	GATCTTGGTGAAGCCATTCA	TTTATTGGCTAATTGGATGA	196	300416	11492	15	252			1	21		31	24	144711	N	TC_T_G_C_A	6.3183e-29
RE_20	3	300582	SNP	1	C	1	A	97.3	110	113	GACACTGGGATAGTGGCTGC	CCTTCCAAAGACCTGACAGG	166	300582	11326	16	253			1	21		31	24	144711	N	TC_T_G_C_A	6.3183e-29
RE_20	3	300728	SNP	1	G	1	A	99.1	108	109	AAACCTTACGGAAGATCCGT	AATGAACCCATAAATATAAT	146	300728	11180	17	254			1	21		31	24	144711	N	TC_T_G_C_A	6.3183e-29
RE_20	3	301222	SNP	1	G	1	A	97.7	42	43	TTGGTGATATTACTCTCTGG	ATTCGATGTGTTCTCATCAT	494	301222	10686	18	255			1	21		31	24	144711	N	TC_T_G_C_A	6.3183e-29
RE_20	3	301254	SNP	1	C	1	T	91.7	22	24	TCTCATCATCTGAAGGGTTT	CTATGTGTTGAAAGCCTATC	32	301254	10654	19	256			1	21		31	24	144711	N	TC_T_G_C_A	6.3183e-29
RE_20	3	301388	SNP	1	T	1	C	97.2	35	36	CATATGAAAACCTAAAAATG	TTCCTGGAAATTCCATGACT	134	301388	10520	20	257			1	21		31	24	144711	N	TC_T_G_C_A	6.3183e-29
RE_20	3	301425	SNP	1	G	1	A	100	61	61	GACTGCGCAAAGTTTGATAC	TTTATTGTTCTTCTCTACTA	37	301425	10483	21	258			1	21		31	24	144711	N	TC_T_G_C_A	6.3183e-29
RE_20	3	301642	SNP	1	A	1	T	100	36	36	ATGAGTTTTAATTTATAATT	TATGAAGACAAAGCTTGGAA	217	301642	10266	22	259	6	3	1	21		31	24	144711	N	TC_T_G_C_A	6.3183e-29
RE_20	3	301647	SNP	1	A	1	G	100	33	33	TTTTAATTTATAATTATATG	AGACAAAGCTTGGAATGCTG	5	301647	10261	23	260	6	3	1	21		31	24	144711	N	TC_T_G_C_A	6.3183e-29
RE_20	3	301649	SNP	1	G	1	A	100	35	35	TTAATTTATAATTATATGAA	ACAAAGCTTGGAATGCTGAG	2	301649	10259	24	261	6	3	1	21		31	24	144711	N	TC_T_G_C_A	6.3183e-29
RE_20	3	301695	SNP	1	G	1	A	100	11	11	TTTCTTCAATGCTGCTCACT	CCCAGAAGCGTTCAGAACAA	46	301695	10213	25	262	7	2	1	21		31	24	144711	N	TC_T_G_C_A	6.3183e-29
RE_20	3	301698	SNP	1	C	1	G	100	14	14	CTTCAATGCTGCTCACTGCC	AGAAGCGTTCAGAACAACTC	3	301698	10210	26	263	7	2	1	21		31	24	144711	N	TC_T_G_C_A	6.3183e-29
RE_20	3	301753	SNP	1	T	1	G	100	45	45	TGCTTGAAGGAGGATAAAAA	GCCAAGATCAAGTCTTTTAA	55	301753	10155	27	264			1	21		31	24	144711	N	TC_T_G_C_A	6.3183e-29
RE_20	3	302896	SNP	1	G	2	A	59.4/40.6	98/67	165	TAGACAATAAGCTTCTGAAC	AGGGTCCAAATCTAAAATTC	1143	302896	9012	28	265	8	2	1	21		31	24	144711	N	TC_T_G_C_A	6.3183e-29
RE_20	3	302904	SNP	1	A	2	T	51.3/48.7	81/77	158	AAGCTTCTGAACGAGGGTCC	AATCTAAAATTCGGATATTC	8	302904	9004	29	266	8	2	1	21		31	24	144711	N	TC_T_G_C_A	6.3183e-29
RE_20	3	303278	SNP	1	T	1	C	100	29	29	CGCTTTCATTTCACTATTTC	TGTTAAGATTACATCAACAC	374	303278	8630	30	267	9	4	1	21		31	24	144711	N	TC_T_G_C_A	6.3183e-29
RE_20	3	303281	SNP	1	T	1	C	100	30	30	TTTCATTTCACTATTTCTTG	TAAGATTACATCAACACTAA	3	303281	8627	31	268	9	4	1	21		31	24	144711	N	TC_T_G_C_A	6.3183e-29
RE_20	3	303286	SNP	1	A	1	C	97.6	40	41	TTTCACTATTTCTTGTTAAG	TTACATCAACACTAACAAAC	5	303286	8622	32	269	9	4	1	21		31	24	144711	N	TC_T_G_C_A	6.3183e-29
RE_20	3	303290	SNP	1	C	1	T	97.7	43	44	ACTATTTCTTGTTAAGATTA	ATCAACACTAACAAACAAAA	4	303290	8618	33	270	9	4	1	21		31	24	144711	N	TC_T_G_C_A	6.3183e-29
RE_20	7	1061665	SNP	1	G	1	A	96.6	84	87	AAATTGAAAATAATCGGCTA	GTTAGCTCTTCTGAGGACAC		1061665	25971	34	271			2	22		22	19	17501	N	T_G_C_A	2.02098e-37
RE_20	7	1061812	SNP	1	C	1	A	97.8	89	91	AGAGAATCTAGCAGAGTGGC	AACGAACTACATAGCCTGTA	147	1061812	25824	35	272			2	22		22	19	17501	N	T_G_C_A	2.02098e-37
RE_20	7	1061881	SNP	1	C	1	T	98.7	74	75	TTTTCCTCAGGCATCGTCTC	CACGTGAAATCTGTGGGGGC	69	1061881	25755	36	273			2	22		22	19	17501	N	T_G_C_A	2.02098e-37
RE_20	7	1062418	SNP	1	T	1	C	100	98	98	ATAATGCAGAATACGGATCT	ACGGACCCCAAGAGAAAGCT	537	1062418	25218	37	274			2	22		22	19	17501	N	T_G_C_A	2.02098e-37
RE_20	7	1062471	SNP	1	T	1	C	99	102	103	GGCTTGTAGGTTCTCAGTTC	CAATCGATGCAAAATGGGTA	53	1062471	25165	38	275			2	22		22	19	17501	N	T_G_C_A	2.02098e-37
RE_20	7	1062504	SNP	1	T	1	A	98.9	94	95	AATGGGTAAGTATTTTCAAG	CTGAAATAAGGTCGCTTAGA	33	1062504	25132	39	276			2	22		22	19	17501	N	T_G_C_A	2.02098e-37
RE_20	7	1062553	SNP	1	G	1	A	97.7	84	86	TCCATTTACTATTATCTGGA	GCTGCTTTCCACAGCTGCCT	49	1062553	25083	40	277			2	22		22	19	17501	N	T_G_C_A	2.02098e-37
RE_20	7	1062570	SNP	1	G	1	A	97.8	91	93	GGAGGCTGCTTTCCACAGCT	CCTACTTTGGAGTAATGGTT	17	1062570	25066	41	278			2	22		22	19	17501	N	T_G_C_A	2.02098e-37
RE_20	7	1062593	SNP	1	A	1	C	98	99	101	TACTTTGGAGTAATGGTTTC	GGGAAGACTTCATCCTAGAG	23	1062593	25043	42	279			2	22		22	19	17501	N	T_G_C_A	2.02098e-37
RE_20	7	1062625	SNP	1	C	1	T	97.2	105	108	ATCCTAGAGCCTCTTGCTGT	GTTATTCGAAGTTCAGATTC	32	1062625	25011	43	280			2	22		22	19	17501	N	T_G_C_A	2.02098e-37
RE_20	7	1062704	SNP	1	A	1	G	97.8	90	92	AGGTCACATAAGCCCTAAAT	CGCCAGTAGAAGATTAAATG	79	1062704	24932	44	281	10	2	2	22		22	19	17501	N	T_G_C_A	2.02098e-37
RE_20	7	1062707	SNP	1	C	1	T	97.8	91	93	TCACATAAGCCCTAAATACG	CAGTAGAAGATTAAATGCAT	3	1062707	24929	45	282	10	2	2	22		22	19	17501	N	T_G_C_A	2.02098e-37
RE_20	7	1062719	SNP	1	T	1	C	98.9	93	94	TAAATACGCCAGTAGAAGAT	AAATGCATTGACCACATCAT	12	1062719	24917	46	283	11	2	2	22		22	19	17501	N	T_G_C_A	2.02098e-37
RE_20	7	1062721	SNP	1	A	1	G	97.9	92	94	AATACGCCAGTAGAAGATTA	ATGCATTGACCACATCATAT	2	1062721	24915	47	284	11	2	2	22		22	19	17501	N	T_G_C_A	2.02098e-37
RE_20	7	1062793	SNP	1	T	1	C	99.1	107	108	TTTTCGTACTGATGAGAAAG	TAAACTAGTGCAACTATTAT	72	1062793	24843	48	285			2	22		22	19	17501	N	T_G_C_A	2.02098e-37
RE_20	7	1063253	SNP	1	T	1	A	99	100	101	TTGTGATACGATACCTAATC	ACGACCCTATATAACTCATT	460	1063253	24383	49	286			2	22		22	19	17501	N	T_G_C_A	2.02098e-37
RE_20	7	1063516	SNP	1	A	1	G	96.8	92	95	CTTCGAGTCTCCTGCATTCG	TTTGCGTTCCTCTCTCGTTC	263	1063516	24120	50	287			2	22		22	19	17501	N	T_G_C_A	2.02098e-37
RE_20	7	1065001	SNP	1	G	1	A	100	95	95	GAGTTTTTGTCAACAACAGG	GCATCTGGTAAACCTACAAC	1485	1065001	22635	51	288			2	22		22	19	17501	N	T_G_C_A	2.02098e-37
RE_20	7	1078583	SNP	1	A	1	G	97.5	119	122	TCCATTTTCACAGATAAAAC	ATCATCCTCATATTCCGGAA	13582	1078583	9053	52	289			2	22		22	19	17501	N	T_G_C_A	2.02098e-37
RE_20	7	1079152	SNP	1	T	2	C	51.3/48.7	97/92	189	GGAACGTTTACGAGAAAGTC	AAAAATAACAAGAACAAATA	569	1079152	8484	53	290	12	2	2	22		22	19	17501	N	T_G_C_A	2.02098e-37
RE_20	7	1079154	SNP	1	A	2	C	50.3/49.7	96/95	191	AACGTTTACGAGAAAGTCTA	AAATAACAAGAACAAATACT	2	1079154	8482	54	291	12	2	2	22		22	19	17501	N	T_G_C_A	2.02098e-37
RE_20	7	1079165	SNP	1	A	2	G	59.3/40.7	134/92	226	GAAAGTCTAAAAATAACAAG	ACAAATACTGGTCCCCAAAA	11	1079165	8471	55	292			2	22		22	19	17501	N	T_G_C_A	2.02098e-37
RE_20	10	737036	DIP	1	A	2	-	49.5/35.4	49/35	99	GCTTTTATACAGCACAGCAG	AAAAAAAAGCCGCCGAGGCG		737036	1648	56	293
RE_20	12	1059327	SNP	1	C	1	T	100	26	26	TCGTTCGGACAGCGAGCCGC	ATTATAGGTAAGAATTCTTA		1059327	16793	57	294
RE_20	14	782075	SNP	1	A	1	G	94.9	56	59	GTGAAAAGTAATGAAAAAAT	AAATAAAAAAACTACTTTTT		782075	1998	58	295
RE_21	3	132049	SNP	1	C	2	T	50.5/49.5	105/103	208	TCAACACCATCTGAATTTAT	GAGGGGACACTATAAGTGAT		132049	179859	1	296
RE_21	3	162853	SNP	1	G	1	A	100	49	49	AAGCCGTGTCGTCAAGAGTG	TACCCATGGTTGTTTATGTT	30804	162853	149055	2	297
RE_21	3	290056	Complex DIP	6	------	2	TGATAC	47.7/29.9	51/32	107	GTTGGGCGTCGCTTGGTCGG	CCATGGTTGTTTATGTTCGG	127203	290056	21852	3	298			1	23		4	4	6910	N	G_C_------	3.08494e-08
RE_21	3	290889	SNP	1	C	2	T	53.5/46.5	114/99	213	ATTATCCGCCAAGTACAATT	TTTACTCTTCGAAGACAGAA	833	290889	21019	4	299			1	23		4	4	6910	N	G_C_------	3.08494e-08
RE_21	3	292026	SNP	1	G	2	C	51.9/47.7	126/116	243	TAAACTGCCATCCTATGTTA	AATTGTGAAACTTTTTGGAC	1137	292026	19882	5	300			1	23		4	4	6910	N	G_C_------	3.08494e-08
RE_21	3	296965	SNP	1	C	2	T	53.8/46.2	113/97	210	ATGGATATAAAATAAAGCAT	GGCAAGCTCATATTGATTCC	4939	296965	14943	6	301			1	23		4	4	6910	N	G_C_------	3.08494e-08
RE_21	12	302106	SNP	1	C	1	T	99	101	102	CATCATCTACACACTGGAAT	GATTTCATACCATAAAAGAG		302106	774014	7	302
RE_21	15	61199	SNP	1	G	1	A	98.4	126	128	CATTAAACTCTATTGACGAC	GAAAAAAATTTTCTTTTCGG		61199	1030090	8	303
RE_21	15	1081604	DIP	6	TTTTTT	2	------	40.0/30.0	2017-04-03	10	TAAAGGATTGTCTTGTTTCC	TTTTTTTTTTTTTTGTTTTT	1020405	1081604	9685	9	304
RE_21	16	573244	SNP	1	G	1	A	99.2	124	125	TGGCACAGAAAGCCAAAGAA	AAGCAAGAGCTAAAGCCAAA		573244	374814	10	305
RE_23	3	154962	SNP	1	C	2	T	54.1/45.9	139/118	257	TATGTGTTTTATTGTAGTCT	AACAAACGATGTTAGCTCGT		154962	156946	1	306			1	24		10	10	135928	N	G_C	3.57656e-14
RE_23	3	166037	SNP	1	G	2	C	50.8/48.8	123/118	242	TAATTAATCCAGTATTGCAA	CAAACAAATGATAGCACAAA	11075	166037	145871	2	307			1	24		10	10	135928	N	G_C	3.57656e-14
RE_23	3	167965	SNP	1	C	2	T	51.8/48.2	133/124	257	TATTACGATTTGTGATATTT	ATCGGGTAAGCTTGGTGACA	1928	167965	143943	3	308			1	24		10	10	135928	N	G_C	3.57656e-14
RE_23	3	173101	SNP	1	C	2	T	51.0/49.0	102/98	200	AGCATTTGTCCCTACTGCAT	GGCCCCTTTCCAGTACAATA	5136	173101	138807	4	309			1	24		10	10	135928	N	G_C	3.57656e-14
RE_23	3	178221	SNP	1	C	2	G	50.6/49.4	127/124	251	TTATGGCACGCATTATTCCT	AGCTATGATAGTATCTTCAT	5120	178221	133687	5	310			1	24		10	10	135928	N	G_C	3.57656e-14
RE_23	3	267936	SNP	1	C	2	T	50.8/48.8	124/119	244	CTCTAGCTCTACGGTATTAT	TTCTACAGTATCCGAAGGTG	89715	267936	43972	6	311			1	24		10	10	135928	N	G_C	3.57656e-14
RE_23	3	268884	SNP	1	C	2	T	53.7/46.3	151/130	281	TGTTGACAGGTTTGTTTCGT	GTCAAAACCATCCTCATCTT	948	268884	43024	7	312			1	24		10	10	135928	N	G_C	3.57656e-14
RE_23	3	271939	SNP	1	C	2	T	52.8/47.2	115/103	218	TGCATTCAACTTCAACGAAT	CTTCGTCATCAATGAAACAA	3055	271939	39969	8	313			1	24		10	10	135928	N	G_C	3.57656e-14
RE_23	3	275869	SNP	1	C	2	T	54.3/45.7	133/112	245	GTTAACTTTTATCCAATCAT	TGGCAAGTCCTTAATTTGCG	3930	275869	36039	9	314			1	24		10	10	135928	N	G_C	3.57656e-14
RE_23	3	290889	SNP	1	C	2	G	53.3/46.3	137/119	257	ATTATCCGCCAAGTACAATT	TTTACTCTTCGAAGACAGAA	15020	290889	21019	10	315			1	24		10	10	135928	N	G_C	3.57656e-14
RE_23	4	61674	SNP	1	C	1	T	98.1	104	106	AAATTGCGGATTCGCCAATT	TCTTGAACGCTCGTTGGTAG		61674	1468538	11	316
RE_23	10	520510	SNP	1	G	1	A	100	107	107	GAGAAGGTTTTGGGACGCTC	AAGGCTTTAATTTGCAAGCT		520510	218174	12	317
RE_24	3	182918	SNP	1	C	1	G	99.6	238	239	ATTGGAGTGTTCGTGAATCT	AACTCTTTCCAGAATTGTTG		182918	128990	1	318			1	25		6	6	107972	N	G_C	3.49982e-09
RE_24	3	221104	SNP	1	C	1	T	100	220	220	CCCATGTTCACTTTCAACCT	AGTGTTGGATTCGTTTCTTT	38186	221104	90804	2	319			1	25		6	6	107972	N	G_C	3.49982e-09
RE_24	3	254685	SNP	1	C	2	G	51.4/48.1	109/102	212	ATTCTTTTTACGAAGACGTT	ATATTCATTTACAAGAAAGT	33581	254685	57223	3	320			1	25		6	6	107972	N	G_C	3.49982e-09
RE_24	3	260366	SNP	1	C	2	T	52.2/47.8	119/109	228	CTGCTGGTTCATTTTGAAAT	GTAATCCTTTTGGTTTTGAA	5681	260366	51542	4	321			1	25		6	6	107972	N	G_C	3.49982e-09
RE_24	3	272229	SNP	1	G	2	C	53.8/46.2	119/102	221	CCTCTCAAACACATAATTAT	ATAGCGCCGTCTTCGGCATC	11863	272229	39679	5	322			1	25		6	6	107972	N	G_C	3.49982e-09
RE_24	3	290889	SNP	1	C	2	G	53.5/46.0	108/93	202	ATTATCCGCCAAGTACAATT	TTTACTCTTCGAAGACAGAA	18660	290889	21019	6	323			1	25		6	6	107972	N	G_C	3.49982e-09
RE_25	3	263831	SNP	1	G	2	T	52.7/47.3	138/124	262	ATTGCTGAAGAAAAGGCTAA	GAGGACCCACGTCTTGTTCA		263831	48077	1	324			1	26		2	2	27059	N	G_C	0.00890188
RE_25	3	290889	SNP	1	C	2	T	54.9/45.1	128/105	233	ATTATCCGCCAAGTACAATT	TTTACTCTTCGAAGACAGAA	27058	290889	21019	2	325			1	26		2	2	27059	N	G_C	0.00890188
RE_25	4	573324	SNP	1	C	1	T	100	98	98	TGAGGAGAGCAAGGTTAGCT	GTAGTATACTCAAGGAACCG		573324	956888	3	326
RE_25	7	160638	DIP	8	--------	2	GGGGGGGG	51.2/46.5	22/20	43	AAAAATATACGCCATTTTTT	GGGGGGGGGGGGGCCGCACT		160638	926998	4	327
RE_26	2	238627	SNP	1	G	1	A	99.2	124	125	AGCGTAAGTTATGATCTTAT	AAAATCAGACTTTTTTGTCT		238627	569955	1	328
RE_26	2	739365	SNP	1	C	1	T	99.2	120	121	ACCCGCTCCTGCTTCGATTT	TCATATTATCTTTTGAATTG	500738	739365	69217	2	329
RE_26	2	795922	SNP	1	A	1	G	100	96	96	AAGATATTTATGTTCTAAAT	TGACTTTAGTCAAGTATGCA	56557	795922	12660	3	330
RE_26	3	145508	SNP	1	C	2	T	54.8/45.2	108/89	197	TTATGGATATTGTATTTTCT	AAAATTCCAAATGATTTTCT		145508	166400	4	331			1	27		109	109	153675	C		1.02488e-146
RE_26	3	145791	SNP	1	C	2	T	54.9/45.1	123/101	224	CAAACATAGGGAAATTTACT	GAATATGAAAAGTACAAATC	283	145791	166117	5	332			1	27		109	109	153675	C		1.02488e-146
RE_26	3	154670	SNP	1	C	2	T	53.5/46.5	114/99	213	CTGGGGACTTAAAATACTCT	CGGCTAAAAATTTTTCATGT	8879	154670	157238	6	333			1	27		109	109	153675	C		1.02488e-146
RE_26	3	159946	SNP	1	C	2	T	50.2/49.3	111/109	221	TCAGATATATGTAATTACCT	GCCTCACTTATTTTGCTTAT	5276	159946	151962	7	334			1	27		109	109	153675	C		1.02488e-146
RE_26	3	163542	SNP	1	C	2	T	55.6/44.4	125/100	225	TTTAAGGATTCCTATGTCCT	GAGTAGAACGTCTAGTATAT	3596	163542	148366	8	335			1	27		109	109	153675	C		1.02488e-146
RE_26	3	163653	SNP	1	C	2	T	50.8/49.2	126/122	248	AACAGATCACGATCATCCTT	AGAACATCTTGCTGTAGCCA	111	163653	148255	9	336			1	27		109	109	153675	C		1.02488e-146
RE_26	3	163787	SNP	1	C	2	T	53.9/46.1	111/95	206	AATTGGATGATTTTAGTTCT	ACTGACGCTGCTTGAACGTT	134	163787	148121	10	337			1	27		109	109	153675	C		1.02488e-146
RE_26	3	166129	SNP	1	C	2	T	51.9/48.1	120/111	231	AACAGATTCTCTCTCAACCT	ATGTTGAGTGATAGATTTCG	2342	166129	145779	11	338			1	27		109	109	153675	C		1.02488e-146
RE_26	3	168841	SNP	1	C	2	T	52.5/47.0	115/103	219	TGGCGTTGAAGGAGGCACTT	AGAAGGAGTAAAAGTTTGCG	2712	168841	143067	12	339			1	27		109	109	153675	C		1.02488e-146
RE_26	3	169663	SNP	1	C	2	T	56.1/43.9	106/83	189	GTCCCATTGCCTTCTTGCCT	TTCTAAGTGACTAGAGTTTT	822	169663	142245	13	340			1	27		109	109	153675	C		1.02488e-146
RE_26	3	169841	SNP	1	C	2	T	50.9/49.1	112/108	220	TAGTATTCTGTACTTGACTT	AAATCTGATTTTAGTTCTTC	178	169841	142067	14	341			1	27		109	109	153675	C		1.02488e-146
RE_26	3	169948	SNP	1	C	2	T	51.1/48.9	115/110	225	CGGAGTCAAAACATTACTTT	AATCATTTGAGCGTTTAAGA	107	169948	141960	15	342			1	27		109	109	153675	C		1.02488e-146
RE_26	3	169984	SNP	1	C	2	T	51.2/48.8	128/122	250	TAAGATCTTTGTTATATCTT	ATTTTCAGCTATTATTTTTC	36	169984	141924	16	343			1	27		109	109	153675	C		1.02488e-146
RE_26	3	170072	SNP	1	C	2	T	52.4/47.6	130/118	248	AACAGGTAAAAGTCTTTATT	AACAATTTGACCTGCGATAA	88	170072	141836	17	344			1	27		109	109	153675	C		1.02488e-146
RE_26	3	171239	SNP	1	C	2	T	55.8/44.2	120/95	215	AGTACAATACATGCATAACT	ATAATCTTCTACCTCTTCTA	1167	171239	140669	18	345			1	27		109	109	153675	C		1.02488e-146
RE_26	3	172818	SNP	1	C	2	T	50.7/49.3	110/107	217	TGAAGCTTTTTTACTGCTCT	AGACCATAAAGACAGGAAGC	1579	172818	139090	19	346			1	27		109	109	153675	C		1.02488e-146
RE_26	3	173265	SNP	1	C	2	T	52.4/47.6	110/100	210	ACACAATACGGATATGAATT	AATTATTAATGCTGCTTCGA	447	173265	138643	20	347			1	27		109	109	153675	C		1.02488e-146
RE_26	3	173661	SNP	1	C	2	T	53.9/46.1	118/101	219	TCTCACTTTATCTAACATTT	GCTAATAAATAAACAAACCT	396	173661	138247	21	348			1	27		109	109	153675	C		1.02488e-146
RE_26	3	173857	SNP	1	C	2	T	55.9/44.1	132/104	236	CTCCATAAGGAGTTGAAATT	TGTAACGGTATCTTGAATTC	196	173857	138051	22	349			1	27		109	109	153675	C		1.02488e-146
RE_26	3	174747	SNP	1	C	2	T	51.2/48.8	110/105	215	CGATCTGTTTCATCATGTAT	ACATCTGATGAATCTTTTAC	890	174747	137161	23	350			1	27		109	109	153675	C		1.02488e-146
RE_26	3	174858	SNP	1	C	2	T	53.6/46.4	125/108	233	AAAAATAACACAAGATTTAT	TCAGCCTCTGAATATCCAAT	111	174858	137050	24	351			1	27		109	109	153675	C		1.02488e-146
RE_26	3	175914	SNP	1	C	2	T	54.5/45.1	128/106	235	GGTTTCATTATTAGATCTCT	GATAGCTTTGAATGAATCGG	1056	175914	135994	25	352			1	27		109	109	153675	C		1.02488e-146
RE_26	3	176314	SNP	1	C	2	T	51.6/48.4	128/120	248	TTCTCAAGTTATACATGTCT	TTGCATTGTGTTATTCAGAT	400	176314	135594	26	353			1	27		109	109	153675	C		1.02488e-146
RE_26	3	177891	SNP	1	C	2	T	52.8/47.2	93/83	176	TAAATTCACTAGCGTCTTCT	AGCGAACAACAGCCTAATAG	1577	177891	134017	27	354			1	27		109	109	153675	C		1.02488e-146
RE_26	3	178267	SNP	1	C	2	T	53.2/46.8	115/101	216	ATAAGGCTGAAGCCCTTTGT	GAATCCTTTTTGTTATTGCA	376	178267	133641	28	355			1	27		109	109	153675	C		1.02488e-146
RE_26	3	180495	SNP	1	C	2	T	53.8/46.2	112/96	208	ATCTCGATATGATCCGAGCT	AGTCAGTAGGCCTTCGTCAT	2228	180495	131413	29	356			1	27		109	109	153675	C		1.02488e-146
RE_26	3	182024	SNP	1	C	2	T	50.7/49.3	107/104	211	CATCCTCGTCTTCCTCATCT	GTCGCAGAAATAGGGCTGAC	1529	182024	129884	30	357			1	27		109	109	153675	C		1.02488e-146
RE_26	3	182954	SNP	1	C	1	T	100	207	207	TGTTGAAGGAGTTTGGCTCT	AATGGTCTCTCATATCAGAA	930	182954	128954	31	358			1	27		109	109	153675	C		1.02488e-146
RE_26	3	182991	SNP	1	C	2	T	50.0/50.0	109/109	218	AGAAAAACTGGGTACCAAAT	TACTACAATGGTAAGGAATT	37	182991	128917	32	359			1	27		109	109	153675	C		1.02488e-146
RE_26	3	183350	SNP	1	C	2	T	54.3/44.8	121/100	223	TACCATCTATTCAGTTTCCT	GTTCAGAAATGGCAGAACCT	359	183350	128558	33	360			1	27		109	109	153675	C		1.02488e-146
RE_26	3	184196	SNP	1	C	2	T	52.0/48.0	102/94	196	GTGCGGCCATTGCTGAAAAT	GCAAAACCCACAGAGAAATA	846	184196	127712	34	361			1	27		109	109	153675	C		1.02488e-146
RE_26	3	185038	SNP	1	C	2	T	59.6/40.4	127/86	213	AGGAATGGGTTACCAGATTT	AAATTATCCAATTTGTTTTG	842	185038	126870	35	362			1	27		109	109	153675	C		1.02488e-146
RE_26	3	186451	SNP	1	C	2	T	51.4/48.6	110/104	214	AAATCATCCAAATCTTTAAT	GCGGCGCTAGTTTCTTCTAT	1413	186451	125457	36	363			1	27		109	109	153675	C		1.02488e-146
RE_26	3	186594	SNP	1	C	2	T	52.9/47.1	120/107	227	ACGCGATAAAGTATTATTTT	TATAGCAACATCTCTAAATT	143	186594	125314	37	364			1	27		109	109	153675	C		1.02488e-146
RE_26	3	187000	SNP	1	C	2	T	53.0/47.0	124/110	234	GCCAATAAGATGTTTGTTGT	TTTCATCCCAAAGTTCCAAC	406	187000	124908	38	365			1	27		109	109	153675	C		1.02488e-146
RE_26	3	187607	SNP	1	C	2	T	54.9/45.1	129/106	235	GAGTTGGTAGACCTTTTGGT	GTTAATGAAATTGAGGGTCT	607	187607	124301	39	366			1	27		109	109	153675	C		1.02488e-146
RE_26	3	189453	SNP	1	C	2	T	51.6/48.4	96/90	186	CCATAAGAAAGCACAGCATT	TACCAATGCCATACACCGGT	1846	189453	122455	40	367			1	27		109	109	153675	C		1.02488e-146
RE_26	3	189544	SNP	1	C	2	T	53.4/46.6	111/97	208	ATGATAATGAAGCCTATTTT	ATTGCTCTTTTCCCAAAAAA	91	189544	122364	41	368			1	27		109	109	153675	C		1.02488e-146
RE_26	3	190773	SNP	1	C	2	T	55.9/44.1	128/101	229	TGGACCTGGAGTCTGAGAGT	AGCGTCATCGTTTAAGTCAC	1229	190773	121135	42	369			1	27		109	109	153675	C		1.02488e-146
RE_26	3	190849	SNP	1	C	2	T	53.2/46.8	99/87	186	AATGTGTAGATCAAATTTTT	AATTCGTTATAATCTAGGTA	76	190849	121059	43	370			1	27		109	109	153675	C		1.02488e-146
RE_26	3	193750	SNP	1	C	2	T	52.5/47.5	117/106	223	TGTTGGCCCTAGATAAGAAT	CTAATATATCCCTTAATTCA	2901	193750	118158	44	371			1	27		109	109	153675	C		1.02488e-146
RE_26	3	195697	SNP	1	C	2	T	50.4/49.6	117/115	232	TACACATTCAGAAAGCACAT	AACACTTTTATCCCTAATGT	1947	195697	116211	45	372			1	27		109	109	153675	C		1.02488e-146
RE_26	3	200732	SNP	1	C	2	T	58.5/41.5	137/97	234	ATGGGCATCAATCTGCCATT	GTAACTAAAAAAGTCAAACA	5035	200732	111176	46	373			1	27		109	109	153675	C		1.02488e-146
RE_26	3	203007	SNP	1	C	2	T	56.8/43.2	121/92	213	ATTTTGCTCTTCCTCGACGT	TTCGTACGAGTATTTGGCGG	2275	203007	108901	47	374			1	27		109	109	153675	C		1.02488e-146
RE_26	3	204470	SNP	1	C	2	T	53.7/46.3	132/114	246	GTTTCTTCTAGAACCTGTGT	TTCTTTTCCTCCCGGTGAAC	1463	204470	107438	48	375			1	27		109	109	153675	C		1.02488e-146
RE_26	3	204838	SNP	1	C	2	T	53.6/46.4	113/98	211	GCCACAAATTTCCCTCCCTT	TTCAGTGCAGCATACAATGT	368	204838	107070	49	376			1	27		109	109	153675	C		1.02488e-146
RE_26	3	205000	SNP	1	C	2	T	58.6/41.4	95/67	162	GTGCCCATATCCTGCAACAT	AAGTCGCCCTCCAGCTCTCT	162	205000	106908	50	377			1	27		109	109	153675	C		1.02488e-146
RE_26	3	206411	SNP	1	C	2	T	54.4/45.6	112/94	206	TGCACTTTCTTCGTGGTTTT	GTGCACTGGCTGGTGAAAAA	1411	206411	105497	51	378			1	27		109	109	153675	C		1.02488e-146
RE_26	3	207535	SNP	1	C	2	T	51.4/48.6	109/103	212	ACGTGTGTCCCTCGCAAGCC	TTGATAGATATACAATAGGG	1124	207535	104373	52	379			1	27		109	109	153675	C		1.02488e-146
RE_26	3	209552	SNP	1	C	2	T	50.7/48.8	105/101	207	TTACGGAACAAACAGAGGCT	AAGATGGTTCCAACGATGCC	2017	209552	102356	53	380			1	27		109	109	153675	C		1.02488e-146
RE_26	3	210494	SNP	1	C	2	T	50.0/50.0	115/115	230	CAGCTCTCCAAAGACAATCT	TTTTGAAGAGGCTATCATTC	942	210494	101414	54	381			1	27		109	109	153675	C		1.02488e-146
RE_26	3	210514	SNP	1	C	2	T	56.3/43.7	125/97	222	CTTTTGAAGAGGCTATCATT	AAGGTCTGGCCACTGACGGT	20	210514	101394	55	382			1	27		109	109	153675	C		1.02488e-146
RE_26	3	210687	SNP	1	C	2	T	50.4/49.6	114/112	226	GCTGATCTAAAGGACTTGAT	AAGAGATCTTATTCTACTTT	173	210687	101221	56	383			1	27		109	109	153675	C		1.02488e-146
RE_26	3	212619	SNP	1	C	2	T	52.8/47.2	123/110	233	CCTTTCAAAAAATTAATCCT	AACAAATTCTTTTGGAAAGT	1932	212619	99289	57	384			1	27		109	109	153675	C		1.02488e-146
RE_26	3	213357	SNP	1	C	2	T	53.7/46.3	123/106	229	ATATCCACTGTAGAGTAGTT	TGCTGTATATTGAAAAGGCA	738	213357	98551	58	385			1	27		109	109	153675	C		1.02488e-146
RE_26	3	213923	SNP	1	C	2	T	54.6/45.4	101/84	185	TTTGTGTCAAATTTTTTCCT	ATCCCATCAATTCTTCATTT	566	213923	97985	59	386			1	27		109	109	153675	C		1.02488e-146
RE_26	3	216679	SNP	1	C	2	T	54.6/45.0	130/107	238	CTTCACAGCGGAGCATTTTT	TTTGAAGTTGAAATGGTGAA	2756	216679	95229	60	387			1	27		109	109	153675	C		1.02488e-146
RE_26	3	217804	SNP	1	C	2	T	54.2/45.8	115/97	212	GATGACATTAGGAGCCTCCT	GGAGGGGTAGTGTGTCGGGA	1125	217804	94104	61	388			1	27		109	109	153675	C		1.02488e-146
RE_26	3	219850	SNP	1	C	1	T	100	210	210	TTTATGCTTGTTCACTTCTT	GCTGCGGTGCTTTCTGTCCC	2046	219850	92058	62	389			1	27		109	109	153675	C		1.02488e-146
RE_26	3	220519	SNP	1	C	2	T	51.3/48.7	96/91	187	CGTTCCTCCAATCTTCTTTT	CGGTTTGCTCCTGCGGGGAC	669	220519	91389	63	390			1	27		109	109	153675	C		1.02488e-146
RE_26	3	223272	SNP	1	C	2	T	55.7/44.3	108/86	194	TTGCTCCATCTAAGGCCAAG	GCCAAAGATCGGACACATGC	2753	223272	88636	64	391			1	27		109	109	153675	C		1.02488e-146
RE_26	3	223296	SNP	1	C	2	T	51.9/48.1	96/89	185	AAAGATCGGACACATGCGCT	GGTCCAATGGTAACCTAACC	24	223296	88612	65	392			1	27		109	109	153675	C		1.02488e-146
RE_26	3	227053	SNP	1	C	2	T	55.9/44.1	124/98	222	ACTAGATAGAGAGACGTCTT	GGTAACATCTACCGTACCAG	3757	227053	84855	66	393			1	27		109	109	153675	C		1.02488e-146
RE_26	3	227344	SNP	1	C	2	T	56.8/43.2	130/99	229	TAAAGTTCCCTTGCCTATAT	AGACAGAGCGCCAATTGAAG	291	227344	84564	67	394			1	27		109	109	153675	C		1.02488e-146
RE_26	3	228152	SNP	1	C	2	T	50.5/49.5	107/105	212	ACTTCAGTGATTATTTTTGT	TTATAAATCTCTCTCGTGGA	808	228152	83756	68	395			1	27		109	109	153675	C		1.02488e-146
RE_26	3	228190	SNP	1	C	2	T	52.5/47.5	117/106	223	GGATGCCGGTTTTGAGTTGT	TAGAAAAGATGTGTTGGCTG	38	228190	83718	69	396			1	27		109	109	153675	C		1.02488e-146
RE_26	3	229265	SNP	1	C	2	T	51.0/49.0	122/117	239	TTATTTGGGGAGACATCCAT	GATGTTATTCCATTCAAATC	1075	229265	82643	70	397			1	27		109	109	153675	C		1.02488e-146
RE_26	3	230679	SNP	1	C	2	T	56.6/43.4	129/99	228	CCTGTCCATGCGGTGTCTTT	TTTAAAGATGCCACGGCGTT	1414	230679	81229	71	398			1	27		109	109	153675	C		1.02488e-146
RE_26	3	232127	SNP	1	C	2	T	52.7/47.3	125/112	237	AAACTGAGAGTCGTCAGTTT	AGAAACTGTATTTTCAGCTA	1448	232127	79781	72	399			1	27		109	109	153675	C		1.02488e-146
RE_26	3	232881	SNP	1	C	2	T	50.5/49.5	111/109	220	CCAGCAGGCATGACATCTTT	CAATTTTTTCAAAAAGTTTG	754	232881	79027	73	400			1	27		109	109	153675	C		1.02488e-146
RE_26	3	233036	SNP	1	C	2	T	52.2/47.8	109/100	209	ACGTTTTGTTAAAATGTCAC	CACAAAGAACGCATGATGTA	155	233036	78872	74	401			1	27		109	109	153675	C		1.02488e-146
RE_26	3	235831	SNP	1	C	2	T	51.1/48.9	113/108	221	GTCGTTAGCATTAATGTCGT	TAATGCTTACGTGAGAATAC	2795	235831	76077	75	402			1	27		109	109	153675	C		1.02488e-146
RE_26	3	238012	SNP	1	C	2	T	54.4/45.6	136/114	250	GTTCTTGGCCTTTGTTTCAT	GCCTACAAGGGCATGCACGA	2181	238012	73896	76	403			1	27		109	109	153675	C		1.02488e-146
RE_26	3	238050	SNP	1	C	2	T	56.9/43.1	136/103	239	CGAAAAGCCTCATACGGTTT	ATTAAGACACAAGTAAGCAA	38	238050	73858	77	404			1	27		109	109	153675	C		1.02488e-146
RE_26	3	238726	SNP	1	C	2	T	52.8/47.2	122/109	231	TAAATTCATACCAAGCCATT	GTACGCGATGACCATTATAG	676	238726	73182	78	405			1	27		109	109	153675	C		1.02488e-146
RE_26	3	239086	SNP	1	C	2	T	51.4/48.6	112/106	218	ATACGCTGGCTACATGCCCT	TAAATGTGGAGATAAACTTA	360	239086	72822	79	406			1	27		109	109	153675	C		1.02488e-146
RE_26	3	239639	SNP	1	C	2	T	56.7/43.3	114/87	201	CCAAATCTTAATAGTACCAT	CTTAGAAGATGAAGCTAATC	553	239639	72269	80	407			1	27		109	109	153675	C		1.02488e-146
RE_26	3	240207	SNP	1	C	2	T	57.7/42.3	123/90	213	GGATCATCTGAGGTACCGTT	AATTGATTTAAAAGTTCTTC	568	240207	71701	81	408			1	27		109	109	153675	C		1.02488e-146
RE_26	3	240239	SNP	1	C	2	T	57.6/42.4	118/87	205	AAGTTCTTCTAACTGTTTCT	GGAGATAGCACCGGGAACTC	32	240239	71669	82	409			1	27		109	109	153675	C		1.02488e-146
RE_26	3	243274	SNP	1	C	2	T	54.2/45.8	130/110	240	AGTATTTTCGAACGTCGGGT	AAAATCCACATCGAACGGCA	3035	243274	68634	83	410			1	27		109	109	153675	C		1.02488e-146
RE_26	3	244186	SNP	1	C	2	T	52.2/47.8	118/108	226	TGACTGCCATTTGAACCGTT	GGTCGCAATTTCATTCCAAG	912	244186	67722	84	411			1	27		109	109	153675	C		1.02488e-146
RE_26	3	249418	SNP	1	C	2	T	59.9/40.1	91/61	152	GTCTTTTAGCGCATCGGGGT	AGAAGGCTGTTGTCTGGGGA	5232	249418	62490	85	412			1	27		109	109	153675	C		1.02488e-146
RE_26	3	249801	SNP	1	C	2	T	50.0/50.0	77/77	154	CAATTTGAGACAACTGATAT	TGGTGATGAAGTCCTTATCA	383	249801	62107	86	413			1	27		109	109	153675	C		1.02488e-146
RE_26	3	253885	SNP	1	C	2	T	56.0/44.0	121/95	216	TTACAATGCATAAAATTATT	AATTAATTCTCTGGTCCATA	4084	253885	58023	87	414			1	27		109	109	153675	C		1.02488e-146
RE_26	3	255538	SNP	1	C	2	T	56.7/43.3	123/94	217	AAACTGATCTTAACGATATT	CATTGGGTAGTGGACAACCA	1653	255538	56370	88	415			1	27		109	109	153675	C		1.02488e-146
RE_26	3	256121	SNP	1	C	2	T	54.1/45.9	126/107	233	TTTCAGCTTTCATCAGGATT	CATTTTCCAACGCATCATCG	583	256121	55787	89	416			1	27		109	109	153675	C		1.02488e-146
RE_26	3	257446	SNP	1	C	2	T	53.2/46.8	118/104	222	TTAAGTTACTGGTTGGGGTT	ATGTACATTTTTCACTATCT	1325	257446	54462	90	417			1	27		109	109	153675	C		1.02488e-146
RE_26	3	259556	SNP	1	C	2	T	55.0/45.0	120/98	218	TGTTTGCTTCTTCAGAGCAT	GGGAACAGACTGGGAATCTA	2110	259556	52352	91	418			1	27		109	109	153675	C		1.02488e-146
RE_26	3	261616	SNP	1	C	2	T	51.1/48.9	116/111	227	AAGTCAAGGAGCTGAAGACT	AGACTTCCCAACAGGCAGAA	2060	261616	50292	92	419			1	27		109	109	153675	C		1.02488e-146
RE_26	3	263677	SNP	1	C	2	T	51.1/48.9	95/91	186	ACCTGCTGCTAAGATTTCTT	CCGTGTTAACGACAACAATG	2061	263677	48231	93	420			1	27		109	109	153675	C		1.02488e-146
RE_26	3	265671	SNP	1	C	2	T	50.0/50.0	101/101	202	TTATTCGTATGTGCAGCCCT	AATAGACTCCTTCACTTCAT	1994	265671	46237	94	421			1	27		109	109	153675	C		1.02488e-146
RE_26	3	266004	SNP	1	C	2	T	53.6/45.9	104/89	194	TCCATCTCAAAGTTGGACTT	ATTTAACTCAGAAAAATCTA	333	266004	45904	95	422			1	27		109	109	153675	C		1.02488e-146
RE_26	3	267009	SNP	1	C	2	T	59.7/40.3	105/71	176	ATCAACTGCAAGCGGAAGTT	ACAATACCAGGACTGGTCAA	1005	267009	44899	96	423			1	27		109	109	153675	C		1.02488e-146
RE_26	3	269367	SNP	1	C	2	T	52.6/47.4	111/100	211	GTTGTTATCCACTTCTTTAC	ATCTCCCGCTTTTACGTCAT	2358	269367	42541	97	424			1	27		109	109	153675	C		1.02488e-146
RE_26	3	269418	SNP	1	C	2	T	52.3/47.7	112/102	214	AACAGCAACAGCAGTATCTT	CTCCACTTTCATAGCGTCTT	51	269418	42490	98	425			1	27		109	109	153675	C		1.02488e-146
RE_26	3	273612	SNP	1	C	2	T	54.4/45.6	105/88	193	TGACACTGTATCATTCCTTT	AAACCAAAGACTATTTGTAT	4194	273612	38296	99	426			1	27		109	109	153675	C		1.02488e-146
RE_26	3	273892	SNP	1	C	2	T	52.4/47.1	98/88	187	AAAACCCACCATGAAAGACT	TACGTATTTAGATACAAAAA	280	273892	38016	100	427			1	27		109	109	153675	C		1.02488e-146
RE_26	3	276902	SNP	1	C	2	T	56.4/43.1	102/78	181	TTGATTCGTATCTGTAGTTT	TCATCAGCAAGATTAGGCTC	3010	276902	35006	101	428			1	27		109	109	153675	C		1.02488e-146
RE_26	3	277630	SNP	1	C	2	T	52.4/47.6	89/81	170	CGAAGTACCACTAGTCTTTT	TGAATTTTTCGAATTCTTGG	728	277630	34278	102	429			1	27		109	109	153675	C		1.02488e-146
RE_26	3	278159	SNP	1	C	2	T	55.1/44.4	118/95	214	GACAATTGATTACATGCTAT	GGCCACATACCGTGATTTGA	529	278159	33749	103	430			1	27		109	109	153675	C		1.02488e-146
RE_26	3	280530	SNP	1	C	2	T	52.7/47.3	108/97	205	GAAAAAGTTCTTTTTGTTCT	AACAACGTTACTCTGGCTAA	2371	280530	31378	104	431			1	27		109	109	153675	C		1.02488e-146
RE_26	3	285825	SNP	1	C	2	T	52.4/47.6	121/110	231	CTCATCGTTGCAGGGCTTTG	GCCTTATTTGGCATCATTTT	5295	285825	26083	105	432			1	27		109	109	153675	C		1.02488e-146
RE_26	3	286905	SNP	1	C	2	T	52.5/47.5	96/87	183	GCTCTTAATCAGCATTAAGT	ATCATTGTCAGTCAAGTGGT	1080	286905	25003	106	433			1	27		109	109	153675	C		1.02488e-146
RE_26	3	290889	SNP	1	C	2	T	53.1/46.9	119/105	224	ATTATCCGCCAAGTACAATT	TTTACTCTTCGAAGACAGAA	3984	290889	21019	107	434			1	27		109	109	153675	C		1.02488e-146
RE_26	3	291111	SNP	1	C	2	T	50.8/49.2	95/92	187	GTCATGCAAGGGCTCCCTAG	TACTGGAGAATATACTAAGG	222	291111	20797	108	435			1	27		109	109	153675	C		1.02488e-146
RE_26	3	292663	SNP	1	C	2	T	54.3/45.2	102/85	188	AGTTCTAACCATTGATTCTT	ATCTGTCTCATCAAATCCCA	1552	292663	19245	109	436			1	27		109	109	153675	C		1.02488e-146
RE_26	3	292948	SNP	1	C	2	T	51.8/48.2	114/106	220	AACAGCGGTTGCTGACGCTT	ACTACTAATAACACCAAGCA	285	292948	18960	110	437			1	27		109	109	153675	C		1.02488e-146
RE_26	3	294704	SNP	1	C	2	T	50.2/49.8	109/108	217	ACTGTCAAAAAGAATATGCT	AATACTGTCATATTCATATG	1756	294704	17204	111	438			1	27		109	109	153675	C		1.02488e-146
RE_26	3	299182	SNP	1	C	2	T	52.7/47.3	99/89	188	ACGAACGCCACGATTATTCT	AAACTAGGTAAAGATTTTTT	4478	299182	12726	112	439			1	27		109	109	153675	C		1.02488e-146
RE_26	4	585907	SNP	1	C	1	T	100	113	113	TATTTTTGCAATGTTTTCAT	TTTTAATAAGGTTTCCAGCA		585907	944305	113	440
RE_26	4	867402	SNP	1	C	1	T	100	96	96	CAGTCTTGTTCACACAGATT	GTATATACAAGACTTAAATG	281495	867402	662810	114	441
RE_26	4	1001000	SNP	1	C	1	T	100	96	96	TATGTATAACGAGGTCACTC	GTCACACATGACAGAATTGC	133598	1001000	529212	115	442
RE_26	4	1349098	SNP	1	G	1	A	100	111	111	TGTATCGCATCTATTCTTGA	GATCAAGAACGAGGAAAGCG	348098	1349098	181114	116	443
RE_26	5	152848	SNP	1	G	1	A	100	118	118	GATGAATGGACTAATAGTGT	AAGAAACTGGAGTATAGCAT		152848	422919	117	444
RE_26	6	41389	SNP	1	C	1	T	100	109	109	GTTCAACAACTGGGATGGTT	ATCTGCAAAGGAAATTATTC		41389	228765	118	445
RE_26	6	223835	SNP	1	G	1	A	100	72	72	ATGTTATAAAATAATGGGTT	AATCTTGAAATATGCAGTAT	182446	223835	46319	119	446
RE_26	7	21384	SNP	1	C	1	T	99	98	99	TTTGTACGCTTCTTTAATCT	ATAAAAAAGTGCCCTATTAT		21384	1066252	120	447
RE_26	7	31035	SNP	1	G	1	A	100	96	96	GCCCATTATCTTCCAAGCCC	AGCAATTGTATGGTCATCTA	9651	31035	1056601	121	448
RE_26	7	61434	SNP	1	C	1	T	100	117	117	GTACTCTTCAAGTATCGAAT	AATTCCAGAATGACTCAGCG	30399	61434	1026202	122	449
RE_26	7	433346	SNP	1	C	1	T	100	85	85	CTTCCATTTGTTGGAATGTT	ATTACAGTTTATACTTACTC	371912	433346	654290	123	450
RE_26	7	479117	SNP	1	C	1	T	99.1	113	114	GGCTTCAAGTATATTTACAT	AGTCTCCATAGTTGTTTTAT	45771	479117	608519	124	451
RE_26	7	899309	SNP	1	G	1	A	100	119	119	CTGTACTAAAACCAATACCA	ATATATATTTCATACTTATT	420192	899309	188327	125	452
RE_26	8	250364	SNP	1	C	1	T	100	97	97	ATTGACCTTCTTATGCAGTT	TGTGGCCCTCGCAAAAGTGG		250364	307760	126	453
RE_26	8	330533	SNP	1	G	1	A	97.4	76	78	GGACGCCACTTAACAAGTCA	AATGACCACCAAAGTACTTA	80169	330533	227591	127	454
RE_26	8	353999	SNP	1	G	1	A	99.2	125	126	ACAGGACCTCCAGATAACTT	ACCGAAGTTTTTTCTTCAGT	23466	353999	204125	128	455
RE_26	9	227152	SNP	1	G	1	A	100	95	95	TAGGTACCTTAGCGTTTGCA	TGAGCTTCGAATAAGATGGC		227152	207083	129	456
RE_26	9	348894	SNP	1	G	1	A	100	108	108	GAGAGGAGCCGTCTGTGATA	AGACAGATATGAAGGAGCTC	121742	348894	85341	130	457
RE_26	10	222160	SNP	1	G	1	A	100	111	111	AGAAGAAGTAACAAAGGGAA	AAGTTTTTGCCAATCGGACA		222160	516524	131	458
RE_26	11	66043	SNP	1	C	1	T	100	108	108	CAAACTGTTCAGATAATTCT	ATTATGAGCGGAAAATTTGT		66043	600246	132	459
RE_26	11	478973	SNP	1	C	1	T	98.9	89	90	TATCAAAAATGGGAACAACT	GTTGAAATAAGAGACAAGCA	412930	478973	187316	133	460
RE_26	12	39536	SNP	1	G	1	A	100	110	110	AAATCATTGCTGCCTGGTTC	ATGACCTTGTATCTTTTCTT		39536	1036584	134	461
RE_26	12	847603	SNP	1	C	1	T	100	114	114	ATCCAAAGTTGTTATCCCCT	AGAATTATACTTAGGTGCAG	808067	847603	228517	135	462
RE_26	13	511124	SNP	1	C	1	T	99	102	103	TTAAGGCAGAATTCTGTTTG	CGCTCTCAGAATGTACTGTT		511124	413132	136	463
RE_26	14	23119	SNP	1	C	1	T	98.8	81	82	GCTTTTGAACTTAAGTGCAT	GCGGTAGCCCGCCGTCGGGT		23119	760954	137	464
RE_26	14	412475	SNP	1	G	1	A	100	88	88	ATGCTGAGGTATAAAGTAAC	AATTGGGGAAAGGCCATCAA	389356	412475	371598	138	465
RE_26	14	413704	SNP	1	G	1	A	98	98	100	CTCAGTTCAGAAAGGAAAAT	AAATGACTATTTCCGGACAC	1229	413704	370369	139	466
RE_26	14	554423	SNP	1	G	1	A	100	110	110	CTAAAAGGCGGTGGTGGTAA	AAAGGTGGCAAGTGGCAAGG	140719	554423	229650	140	467
RE_26	15	427379	SNP	1	G	1	A	99.1	115	116	ACTCTTCAAGCGGGAAAGGC	AGAATATCTCTTATGCAAAG		427379	663910	141	468
RE_26	15	457802	SNP	1	C	1	T	100	126	126	GCATTTCCTTTGCAGCGGAT	TCACACCCATTATATGGTTA	30423	457802	633487	142	469
RE_26	15	594382	SNP	1	G	1	A	100	107	107	AACCCGGGCCTCATGCTTGG	AAGCATAAATTCTAACCACT	136580	594382	496907	143	470
RE_26	16	108571	SNP	1	C	1	T	100	104	104	AAGGTTACACAAGACCACAT	ACCACTGTCGTGCTTTTCTA		108571	839487	144	471
RE_26	16	110280	SNP	1	G	1	A	100	121	121	AAGAATCTCAACCTACTATT	AAGAGGATTTGACTCGTGTT	1709	110280	837778	145	472
RE_26	16	482714	SNP	1	C	1	T	100	89	89	TATTATTTCTTCCAGCATTT	TTGCTGGATAACCTACTGTA	372434	482714	465344	146	473
RE_27	1	108236	SNP	1	G	1	A	99.2	121	122	TTTAATCTGGGGAGAGAAAT	GTGAACTTTTTTCAATTTAT		108236	104778	1	474
RE_27	1	126225	SNP	1	G	1	A	100	122	122	ACCCCAGAGCATTTAGTGCA	AGATTAGAGAAGGATGGGAG	17989	126225	86789	2	475
RE_27	1	131239	SNP	1	G	1	A	99.2	120	121	TTAAGTAAGAATTGGGAAAC	AAACTACAACTCAATCCCTT	5014	131239	81775	3	476
RE_27	2	23742	SNP	1	G	1	A	100	131	131	GAGATCCTACTGTCCGGACC	AGTAGTACAATTGTTAGGTT		23742	784840	4	477
RE_27	2	109831	SNP	1	G	1	A	99.2	132	133	AACTATTTTGAAGCAGTCAT	AATAATTGGAATTCGAGATA	86089	109831	698751	5	478
RE_27	2	360254	SNP	1	G	1	A	99.1	108	109	GCTTATGCTCCCGAGGCACC	ATTCTGATTCAACAATGCTA	250423	360254	448328	6	479
RE_27	2	364842	SNP	1	G	1	A	98.9	91	92	AACCGAAGAAGGTAGGTCAT	ATAAGTGGCATCTGAGTCGA	4588	364842	443740	7	480
RE_27	2	435684	SNP	1	G	1	A	99.2	127	128	TCTCAACCTCTTTTTTGCAG	AGATGCTGTCATCAAGCAAC	70842	435684	372898	8	481
RE_27	2	709987	SNP	1	G	1	A	98.8	82	83	TGAAGAAGTGGGAGCTCATC	ATTTTTAAAAATTTTCATTT	274303	709987	98595	9	482
RE_27	3	139083	SNP	1	G	2	A	55.9/44.1	85/67	152	CGCAAGCCCGGAATCGAACC	GGGGCCCAACGATGGCAACG		139083	172825	10	483			1	28		91	90	162607	N	G_C	1.94426e-101
RE_27	3	157678	SNP	1	G	2	A	51.2/48.8	111/106	217	CACCTTAAGCTTAGGTATCA	AATCGACTAAATCGTCGATG	18595	157678	154230	11	484			1	28		91	90	162607	N	G_C	1.94426e-101
RE_27	3	166085	SNP	1	C	2	T	50.8/49.2	121/117	238	ATTTTAAACAGAAGTAATCT	TTTTTAATGGCACGCTTGGA	8407	166085	145823	12	485			1	28		91	90	162607	N	G_C	1.94426e-101
RE_27	3	166480	SNP	1	C	2	T	54.4/45.6	142/119	261	CCTCTTTTGCTAAATTTCAT	ATCAAAAAGCATTTTGCATA	395	166480	145428	13	486			1	28		91	90	162607	N	G_C	1.94426e-101
RE_27	3	172001	SNP	1	G	2	A	52.8/47.2	122/109	231	CTCTCCTTGGGTTTAAAATA	AATCTTCATTAAAAAGTGCT	5521	172001	139907	14	487			1	28		91	90	162607	N	G_C	1.94426e-101
RE_27	3	176743	SNP	1	C	2	T	56.7/43.3	161/123	284	AACTCTGAAACAATGAACCT	CATAACTGAACAATACCCAT	4742	176743	135165	15	488			1	28		91	90	162607	N	G_C	1.94426e-101
RE_27	3	179876	SNP	1	C	2	T	52.6/47.4	144/130	274	ATTGCGTACGTATCCAATAT	ATTACCAACGCCGGGTATTT	3133	179876	132032	16	489			1	28		91	90	162607	N	G_C	1.94426e-101
RE_27	3	180662	SNP	1	C	2	T	53.5/46.5	123/107	230	TCGGAAACTCACGCTATTCT	GAAAAACCATGAGCAGATAT	786	180662	131246	17	490			1	28		91	90	162607	N	G_C	1.94426e-101
RE_27	3	181508	SNP	1	C	2	T	52.1/47.9	125/115	240	ATTATGAAAGAGCATACGAT	CGAAAGCCCTGAAAACAGAC	846	181508	130400	18	491			1	28		91	90	162607	N	G_C	1.94426e-101
RE_27	3	182965	SNP	1	C	2	T	52.2/47.8	121/111	232	TTTGGCTCTCAATGGTCTCT	ATATCAGAAAAACTGGGTAC	1457	182965	128943	19	492			1	28		91	90	162607	N	G_C	1.94426e-101
RE_27	3	184759	SNP	1	C	2	T	56.8/43.2	133/101	234	GTAATATTGGTGCTTGGACT	AACCGCTCGTTACATTATAT	1794	184759	127149	20	493			1	28		91	90	162607	N	G_C	1.94426e-101
RE_27	3	185004	SNP	1	C	2	T	56.7/43.3	122/93	215	TTCTTGGCTGCCAGAGGCAT	AGGGTCTGGTGGAAGGAATG	245	185004	126904	21	494			1	28		91	90	162607	N	G_C	1.94426e-101
RE_27	3	185114	SNP	1	C	2	T	55.1/44.9	134/109	243	AGCAGTTCACTTGTATTTCC	AATTTTGCCACATTGTGGTG	110	185114	126794	22	495			1	28		91	90	162607	N	G_C	1.94426e-101
RE_27	3	185902	SNP	1	C	2	T	53.6/46.4	126/109	235	GCAATATTCTTTGCGTTTAT	ATTAACGGTACTGACTTAGT	788	185902	126006	23	496			1	28		91	90	162607	N	G_C	1.94426e-101
RE_27	3	186163	SNP	1	C	2	T	50.4/49.6	128/126	254	ATTTTCAGGTTTGTTTCATT	AGCGTATCATCTTCTAATTC	261	186163	125745	24	497			1	28		91	90	162607	N	G_C	1.94426e-101
RE_27	3	188589	SNP	1	C	2	T	52.7/47.3	149/134	283	TGAAGATGAAACTGCCTTAC	AAGGGCTATACCACCCATAG	2426	188589	123319	25	498			1	28		91	90	162607	N	G_C	1.94426e-101
RE_27	3	188763	SNP	1	C	2	T	53.7/46.3	154/133	287	ACACCATAGAAGAATAGTAG	AATAGTTACAATGATGATAA	174	188763	123145	26	499			1	28		91	90	162607	N	G_C	1.94426e-101
RE_27	3	188887	SNP	1	C	2	T	53.2/46.8	126/111	237	AAGGCCCAGGAGCACAGCAT	GATAGAATACCTGTAGGCAG	124	188887	123021	27	500			1	28		91	90	162607	N	G_C	1.94426e-101
RE_27	3	189752	SNP	1	C	2	T	53.3/46.7	144/126	270	TCCATGTGTTGCTTCTTTCC	AAACAATGTGGTCGTGCAGG	865	189752	122156	28	501			1	28		91	90	162607	N	G_C	1.94426e-101
RE_27	3	189933	SNP	1	C	2	T	50.8/49.2	132/128	260	TTCTTCACTTTCTATTAATT	TTGCCTAGTGTTCATGTGCA	181	189933	121975	29	502			1	28		91	90	162607	N	G_C	1.94426e-101
RE_27	3	191065	SNP	1	C	2	T	50.4/49.1	118/115	234	TTTCCCACGTGCGAAATCAT	AATTAATTAGATTGAAAAAA	1132	191065	120843	30	503			1	28		91	90	162607	N	G_C	1.94426e-101
RE_27	3	192256	SNP	1	C	2	T	51.7/48.3	121/113	234	AGACCAATGTAATGAATCTT	AATTGCCTCGTTCTTTTTTT	1191	192256	119652	31	504			1	28		91	90	162607	N	G_C	1.94426e-101
RE_27	3	192330	SNP	1	C	2	T	50.4/49.6	117/115	232	TTCTTGGTATTCATAATATT	AGCCAAGTGACTGTACCAAA	74	192330	119578	32	505			1	28		91	90	162607	N	G_C	1.94426e-101
RE_27	3	194414	SNP	1	C	2	T	50.0/50.0	132/132	264	GAACTCAAAATACTCAGTTT	GACAGTTCAATAAGACATCT	2084	194414	117494	33	506			1	28		91	90	162607	N	G_C	1.94426e-101
RE_27	3	194842	SNP	1	C	2	T	50.2/49.8	124/123	247	TCATATGGCTATACCCTTAT	TACTTGCCTCTTTTGTTTAT	428	194842	117066	34	507			1	28		91	90	162607	N	G_C	1.94426e-101
RE_27	3	195179	SNP	1	C	2	T	57.6/42.4	129/95	224	CCTTTCAAACTTATCTTTAT	TTATTCGCCTTCTTGGGTGC	337	195179	116729	35	508			1	28		91	90	162607	N	G_C	1.94426e-101
RE_27	3	196007	SNP	1	C	2	T	50.2/49.8	120/119	239	TTCACCAAATTTTCGTACCT	AATAACTGAGTCTTAACTTT	828	196007	115901	36	509			1	28		91	90	162607	N	G_C	1.94426e-101
RE_27	3	198448	SNP	1	C	2	T	52.7/47.3	119/107	226	CTCCCATGTAGATTTTTCAT	AAGCAAATCGACACATGGGA	2441	198448	113460	37	510			1	28		91	90	162607	N	G_C	1.94426e-101
RE_27	3	198589	SNP	1	C	2	T	51.7/48.3	138/129	267	TGGGTTTCTGATTTCATATT	AATTTGTAATGTAATTGGAG	141	198589	113319	38	511			1	28		91	90	162607	N	G_C	1.94426e-101
RE_27	3	199072	SNP	1	C	2	T	54.4/45.2	142/118	261	AAAATTTCTAAACTTCATCT	ATGCAAAGTGCTAGATTCAC	483	199072	112836	39	512			1	28		91	90	162607	N	G_C	1.94426e-101
RE_27	3	200261	SNP	1	C	2	T	50.2/49.4	130/128	259	AAATAACCGAGTCCGTATTT	AATACAGGTTTATATCCACC	1189	200261	111647	40	513			1	28		91	90	162607	N	G_C	1.94426e-101
RE_27	3	200724	SNP	1	C	2	T	53.2/46.8	123/108	231	CATAGCGCATGGGCATCAAT	TGCCATTCGTAACTAAAAAA	463	200724	111184	41	514			1	28		91	90	162607	N	G_C	1.94426e-101
RE_27	3	202179	SNP	1	C	2	T	54.3/45.7	133/112	245	CGTGGACAAATACTCAATCT	CTGTGCTATCATTTCAGGCT	1455	202179	109729	42	515			1	28		91	90	162607	N	G_C	1.94426e-101
RE_27	3	202281	SNP	1	C	2	T	52.5/47.5	134/121	255	ACCTGACAAAATTAAAGTGT	GTTGTAGTTCAGATGAGATA	102	202281	109627	43	516			1	28		91	90	162607	N	G_C	1.94426e-101
RE_27	3	202374	SNP	1	C	2	T	53.4/46.6	132/115	247	GCTGAACTTGGCAATCGTGT	AATGTGGTCATCAAAGGCCC	93	202374	109534	44	517			1	28		91	90	162607	N	G_C	1.94426e-101
RE_27	3	203295	SNP	1	C	2	T	59.9/40.1	121/81	202	TTTGAACCTCACCAAATACT	CTCTGCGTATGCGAGGTTGA	921	203295	108613	45	518			1	28		91	90	162607	N	G_C	1.94426e-101
RE_27	3	206081	SNP	1	C	2	T	52.5/47.5	128/116	244	GTGCCCTTCCAGACGACTTT	AAAGGTCCGGTGCTGGAGAA	2786	206081	105827	46	519			1	28		91	90	162607	N	G_C	1.94426e-101
RE_27	3	206492	SNP	1	C	2	T	53.2/46.8	142/125	267	AGCATCTTCGAGTTGGCTTT	ATCCCCGTGACGTTCCCCAT	411	206492	105416	47	520			1	28		91	90	162607	N	G_C	1.94426e-101
RE_27	3	207351	SNP	1	C	2	T	54.5/45.5	138/115	253	TCAGAAGGGTTAGAGGATAT	TGTTCATGTTCCAACTGTCG	859	207351	104557	48	521			1	28		91	90	162607	N	G_C	1.94426e-101
RE_27	3	208323	SNP	1	C	2	T	57.4/42.6	139/103	242	AAGGAGCCGATGAGGCCACT	TGCAACGCAGGAGGCAGTTG	972	208323	103585	49	522			1	28		91	90	162607	N	G_C	1.94426e-101
RE_27	3	210319	SNP	1	C	2	T	54.6/45.0	147/121	269	GACAAAATGTATAGTCATTT	TATCAATAACGTATACACGT	1996	210319	101589	50	523			1	28		91	90	162607	N	G_C	1.94426e-101
RE_27	3	214621	SNP	1	C	2	T	49.8/49.8	125/125	251	GGATTCAATGGCAAAATCAC	GATGAACTTCAGAATCCTCG	4302	214621	97287	51	524			1	28		91	90	162607	N	G_C	1.94426e-101
RE_27	3	215977	SNP	1	C	2	T	51.5/48.5	136/128	264	ATACGATTCCGATTGCCATT	GTAAACTAGTAATTGGCCCA	1356	215977	95931	52	525			1	28		91	90	162607	N	G_C	1.94426e-101
RE_27	3	217134	SNP	1	C	2	T	52.1/47.9	99/91	190	AAAATTTTTCCAAAAAATTT	AAAAAGAACTCCCGTCGCAT	1157	217134	94774	53	526			1	28		91	90	162607	N	G_C	1.94426e-101
RE_27	3	217498	SNP	1	C	2	T	51.3/48.7	118/112	230	CATGGCAAACGCTTGTTCCT	GGAGGTAACATGTGCTGCAA	364	217498	94410	54	527			1	28		91	90	162607	N	G_C	1.94426e-101
RE_27	3	218099	SNP	1	C	2	T	56.1/43.9	101/79	180	ATTTTCTTGAACGGTTTTTT	TTTTCAGCACTGCGAAAGAG	601	218099	93809	55	528			1	28		91	90	162607	N	G_C	1.94426e-101
RE_27	3	219943	SNP	1	C	2	T	50.2/49.8	122/121	243	AATGATCTTGAATCTACGCC	GTCATGGTGAATAGTGCACG	1844	219943	91965	56	529			1	28		91	90	162607	N	G_C	1.94426e-101
RE_27	3	220857	SNP	1	C	2	T	52.7/47.3	119/107	226	GTCCCAGCACGCACAGTCCT	GCAATTTTCTACTACCATTC	914	220857	91051	57	530			1	28		91	90	162607	N	G_C	1.94426e-101
RE_27	3	221945	SNP	1	C	2	T	50.2/48.9	111/108	221	CGCATAGTACATTTGTCGTT	ACAACGGAAAGTGAAATACT	1088	221945	89963	58	531			1	28		91	90	162607	N	G_C	1.94426e-101
RE_27	3	222002	SNP	1	C	2	T	54.3/45.2	113/94	208	TTTTCTTAGGGACTCATCAT	AATGTAAACACCTCTACAGC	57	222002	89906	59	532			1	28		91	90	162607	N	G_C	1.94426e-101
RE_27	3	223282	SNP	1	C	2	T	50.0/50.0	108/108	216	TAAGGCCAAGCGCCAAAGAT	GGACACATGCGCTCGGTCCA	1280	223282	88626	60	533			1	28		91	90	162607	N	G_C	1.94426e-101
RE_27	3	224492	SNP	1	C	2	T	54.1/45.9	119/101	220	AGAGCTATAGAGACTCCAAT	AGGTATATCACGACGCCGGG	1210	224492	87416	61	534			1	28		91	90	162607	N	G_C	1.94426e-101
RE_27	3	226480	SNP	1	C	2	T	51.9/47.6	121/111	233	AACAGGTTCATCGGACAGTT	AGGTTCAGTGGGACATTCTA	1988	226480	85428	62	535			1	28		91	90	162607	N	G_C	1.94426e-101
RE_27	3	227447	SNP	1	C	2	T	58.4/41.6	136/97	233	AGGGAAGATTGACCAACACT	GTCTTAGGTGATTGTACAGC	967	227447	84461	63	536			1	28		91	90	162607	N	G_C	1.94426e-101
RE_27	3	230314	SNP	1	C	2	T	57.2/42.8	135/101	236	AGGGCAGTTACAAATGTGGT	AAAAATACTAGGGCTCAAAA	2867	230314	81594	64	537			1	28		91	90	162607	N	G_C	1.94426e-101
RE_27	3	231746	SNP	1	C	2	T	54.8/44.8	138/113	252	ATTAATTGTTGTTTTTCCTT	GGCACTATTAGGTTCAACAA	1432	231746	80162	65	538			1	28		91	90	162607	N	G_C	1.94426e-101
RE_27	3	231960	SNP	1	C	2	T	51.9/48.1	136/126	262	CCCAATGGTAAATCAACTTG	AGCTTTTTCTTTAAGGTAAA	214	231960	79948	66	539			1	28		91	90	162607	N	G_C	1.94426e-101
RE_27	3	232499	SNP	1	C	2	T	54.0/46.0	129/110	239	ATGTTGGGAAATGTGCGTAT	TATTTCTCCTAATTCGATTC	539	232499	79409	67	540			1	28		91	90	162607	N	G_C	1.94426e-101
RE_27	3	232691	SNP	1	C	2	T	52.3/47.7	137/125	262	ATAATTCCAGTGATCTTTTT	AACAAACCAGTTGTTCACAA	192	232691	79217	68	541			1	28		91	90	162607	N	G_C	1.94426e-101
RE_27	3	233145	SNP	1	C	2	T	52.4/47.6	130/118	248	GTGCAACCATACTTACTCAT	CATTCCGCTAAACGGCCCGG	454	233145	78763	69	542			1	28		91	90	162607	N	G_C	1.94426e-101
RE_27	3	234000	SNP	1	C	2	T	59.0/41.0	164/114	278	TCCTTGGATGATGCGGTGAT	AGAGAGATTTTAGTTATGCA	855	234000	77908	70	543			1	28		91	90	162607	N	G_C	1.94426e-101
RE_27	3	237268	SNP	1	C	2	T	57.1/42.9	133/100	233	CATCGTGGAATAATCACTAT	GAATACTTTGATCCCGTTTC	3268	237268	74640	71	544			1	28		91	90	162607	N	G_C	1.94426e-101
RE_27	3	237429	SNP	1	C	2	T	54.8/45.2	143/118	261	CAATGATATACATACTTACT	GTACCGTAAGACCAAAATCA	161	237429	74479	72	545			1	28		91	90	162607	N	G_C	1.94426e-101
RE_27	3	240330	SNP	1	C	2	T	51.8/48.2	145/135	280	GAAACATTGGGTAAATCTTT	GGAATAATAGCTACTTCTCT	2901	240330	71578	73	546			1	28		91	90	162607	N	G_C	1.94426e-101
RE_27	3	240667	SNP	1	C	2	T	56.1/43.9	133/104	237	GCTTAGGATAGGTACTTGAT	TTTCTCTGAGTTGCCAAATG	337	240667	71241	74	547			1	28		91	90	162607	N	G_C	1.94426e-101
RE_27	3	240707	SNP	1	C	2	T	54.2/45.8	123/104	227	GCTATTTCACGGATTTGTAT	ATCCAAGGGTCTATCAGTAG	40	240707	71201	75	548			1	28		91	90	162607	N	G_C	1.94426e-101
RE_27	3	243967	SNP	1	C	2	T	53.9/46.1	123/105	228	TTGAAACTTCATTATCTCTT	AAAAACGGAATCTGAACTAT	3260	243967	67941	76	549			1	28		91	90	162607	N	G_C	1.94426e-101
RE_27	3	244041	SNP	1	C	2	T	50.2/49.8	121/120	241	GCATGGTCCTCCCATTCAGC	ATGCCTTCAATTCGAGCCAT	74	244041	67867	77	550			1	28		91	90	162607	N	G_C	1.94426e-101
RE_27	3	248359	SNP	1	C	2	T	52.6/47.0	130/116	247	CAAATCTTGGTATAGTTTCT	TTTATTATAAATAATAGATT	4318	248359	63549	78	551			1	28		91	90	162607	N	G_C	1.94426e-101
RE_27	3	248491	SNP	1	C	2	T	51.4/48.6	144/136	280	AAAGATTTCATCACGTACTT	ATCAATAATGATTCTCTGGT	132	248491	63417	79	552	13	2	1	28		91	90	162607	N	G_C	1.94426e-101
RE_27	3	248494	SNP	1	C	2	T	50.7/49.3	143/139	282	GATTTCATCACGTACTTCAT	AATAATGATTCTCTGGTGGT	3	248494	63414	80	553	13	2	1	28		91	90	162607	N	G_C	1.94426e-101
RE_27	3	249079	SNP	1	C	2	T	52.3/47.7	125/114	239	CATAATCTTGATACCTTTAT	AAATGATAGCATCGAAATGA	585	249079	62829	81	554			1	28		91	90	162607	N	G_C	1.94426e-101
RE_27	3	250609	SNP	1	C	2	T	52.0/47.6	128/117	246	ATAGCCCTTGTAACTCTCTT	AAAGTCCAGAGGACCATCCC	1530	250609	61299	82	555			1	28		91	90	162607	N	G_C	1.94426e-101
RE_27	3	251625	SNP	1	C	2	T	59.0/41.0	144/100	244	TGTCACGCAGGTGGGCGACT	TAAGATCATCCTCTGCGATC	1016	251625	60283	83	556			1	28		91	90	162607	N	G_C	1.94426e-101
RE_27	3	252422	SNP	1	C	2	T	50.2/49.8	120/119	239	TAACGCAATGAATAACGGTT	TGGTCGATACTTGCTGACTC	797	252422	59486	84	557			1	28		91	90	162607	N	G_C	1.94426e-101
RE_27	3	252879	SNP	1	C	2	T	51.1/48.5	118/112	231	TTGAAAAGAAGGCAAGTCAT	GAGCAGTGCTATTTAAAATT	457	252879	59029	85	558			1	28		91	90	162607	N	G_C	1.94426e-101
RE_27	3	255850	SNP	1	C	2	T	53.1/46.9	137/121	258	AGACCATTGAGATGATAACC	AAATAGTGGAGAAAGATTTC	2971	255850	56058	86	559			1	28		91	90	162607	N	G_C	1.94426e-101
RE_27	3	256625	SNP	1	C	2	T	50.6/49.4	134/131	265	AGGCAGTAATGACACGACTG	GTTTAACGATTCCTGTGTAA	775	256625	55283	87	560			1	28		91	90	162607	N	G_C	1.94426e-101
RE_27	3	258599	SNP	1	C	2	T	53.2/46.8	148/130	278	GGCCACGGACAATACAAAGT	TTTATGCCCGATATACGTAA	1974	258599	53309	88	561			1	28		91	90	162607	N	G_C	1.94426e-101
RE_27	3	258684	SNP	1	G	1	A	100	290	290	TTTGCATTCTGCAAATTCCA	AGCTTAACAGATCTATCTAA	85	258684	53224	89	562			1	28		91	90	162607	N	G_C	1.94426e-101
RE_27	3	264782	SNP	1	C	2	T	53.2/46.8	150/132	282	GTGGAAAATGACAAGATTAT	AATATTGAATTTGTCGACGA	6098	264782	47126	90	563			1	28		91	90	162607	N	G_C	1.94426e-101
RE_27	3	265590	SNP	1	C	2	T	50.2/49.8	134/133	267	GCCTGTCCCTACTTTAGTAT	CACCTCAATAGCAGATTTTC	808	265590	46318	91	564			1	28		91	90	162607	N	G_C	1.94426e-101
RE_27	3	265782	SNP	1	C	2	T	53.2/46.8	149/131	280	AACTTCTGATACTTTTTCTT	ATACTCTGATATCTTCGATG	192	265782	46126	92	565			1	28		91	90	162607	N	G_C	1.94426e-101
RE_27	3	268095	SNP	1	C	2	T	55.7/44.3	141/112	253	TTCAACCACATCCCAGGTTT	TACTGCTTCCGAAACTATTA	2313	268095	43813	93	566			1	28		91	90	162607	N	G_C	1.94426e-101
RE_27	3	268123	SNP	1	C	2	T	55.6/44.4	145/116	261	TCCGAAACTATTAGCACTCT	GGTACTCAAAACTTTACCAC	28	268123	43785	94	567			1	28		91	90	162607	N	G_C	1.94426e-101
RE_27	3	270640	SNP	1	C	2	T	53.2/46.8	165/145	310	ACTCTGATCAGTTAAATATT	ATCCTCAAAAGCGCACAGGT	2517	270640	41268	95	568			1	28		91	90	162607	N	G_C	1.94426e-101
RE_27	3	281943	SNP	1	C	2	T	51.6/48.4	115/108	223	GGTGTTACTCCTCAACAATT	AGGGTATACGAAGAATTTGG	11303	281943	29965	96	569			1	28		91	90	162607	N	G_C	1.94426e-101
RE_27	3	286533	SNP	1	C	2	T	50.5/49.5	110/108	218	CAAAAGCCGCTGAGGCACTT	TGGCTCTCTGCAAAGGTCAT	4590	286533	25375	97	570			1	28		91	90	162607	N	G_C	1.94426e-101
RE_27	3	289344	SNP	1	C	2	T	52.2/47.8	143/131	274	TGCAGGTTAACCTGGCTTAT	GAAATTAATACGACTCACTA	2811	289344	22564	98	571			1	28		91	90	162607	N	G_C	1.94426e-101
RE_27	3	290889	SNP	1	C	2	T	55.3/44.3	145/116	262	ATTATCCGCCAAGTACAATT	TTTACTCTTCGAAGACAGAA	1545	290889	21019	99	572			1	28		91	90	162607	N	G_C	1.94426e-101
RE_27	3	301689	SNP	1	C	2	T	56.4/43.6	145/112	257	GTACTTTTTCTTCAATGCTG	TCACTGCCCAGAAGCGTTCA	10800	301689	10219	100	573			1	28		91	90	162607	N	G_C	1.94426e-101
RE_27	4	86917	SNP	1	C	1	T	99.2	125	126	TTTGTGTTCGATGAGGTTTT	AATTCAGATACTGATTCTCC		86917	1443295	101	574
RE_27	4	181733	SNP	1	G	1	A	98.6	144	146	TTGTATAAAAGCATCAGTGA	ATGAGCTATGATGAGATGAG	94816	181733	1348479	102	575
RE_27	4	227521	SNP	1	G	1	A	100	111	111	GAGGCGGTTGCATCTAGCTT	AAGACGGGGTATTTTAATCA	45788	227521	1302691	103	576
RE_27	4	228155	SNP	1	G	1	A	100	118	118	CCAAATCAAAATTAGGAAAT	AACATCAGTGGTATTTTATA	634	228155	1302057	104	577
RE_27	4	262275	SNP	1	G	1	A	100	145	145	CCTCTAAGTCGTCAAAAGCT	AAATAAGTTTCGGTAGGTAT	34120	262275	1267937	105	578
RE_27	4	441370	SNP	1	G	1	A	100	124	124	ACTTCAAATAATATAGAAAA	AAAGAAGACTATAAGCTAAA	179095	441370	1088842	106	579
RE_27	4	542236	SNP	1	G	1	A	100	121	121	TTCTTTTAGTTAAGAGATGG	AACCAAATTTTTTTTAATTT	100866	542236	987976	107	580
RE_27	4	997465	SNP	1	C	1	T	100	124	124	AGAAACAGACACTACTACAT	GGTGGGGGGTCATACAATAG	455229	997465	532747	108	581
RE_27	4	1154678	SNP	1	G	1	A	97	96	99	TTACAATAGCTGCAAATGAA	AATAGATTCGAACATTGTGA	157213	1154678	375534	109	582
RE_27	4	1293160	SNP	1	G	1	A	99.2	130	131	GACACGATTTCATGAGCCGC	AACGGGTAAGTAGGGACTTT	138482	1293160	237052	110	583
RE_27	5	107132	SNP	1	C	1	T	100	106	106	TATAGTTGGTTCTTGAATAT	AAGTAATATATTACTTCTCT		107132	468635	111	584
RE_27	5	165972	SNP	1	C	1	T	99.3	143	144	ATGACCATAATGATAATTAT	AATAGATAAAATTATGGTTT	58840	165972	409795	112	585
RE_27	5	166532	SNP	1	C	1	T	100	119	119	AATGCATTAAACGTAAGTAA	ACTAGTAATTGGACAATGAA	560	166532	409235	113	586
RE_27	5	172411	SNP	1	C	1	T	98.5	131	133	TGAATGAGCAACGTTTGACT	ACATACAGACCTAAGTGGCG	5879	172411	403356	114	587
RE_27	5	206282	SNP	1	C	1	T	99.2	125	126	GTATAGTGGTTAGTACACAT	GTTGTGGCCGATGAAACCCT	33871	206282	369485	115	588
RE_27	5	306267	SNP	1	C	1	T	100	114	114	ATATTGTTGGCTAAGTGCTT	AGATTGCATCATCAGAAAAG	99985	306267	269500	116	589
RE_27	6	255947	SNP	1	G	1	A	100	103	103	GGCTTCGTGGGGTAAAAGTC	AGCTTGTTTTCTGAAGCGGA		255947	14207	117	590
RE_27	7	3720	SNP	1	C	1	T	100	119	119	TGAAAAGAAGATATCGTATT	CTTATTTTTGAATGGACCTA		3720	1083916	118	591
RE_27	7	58309	SNP	1	C	1	T	98.6	137	139	TTGCTAGAGAATACATTGGT	AAGAATTTTCGCATATGGAA	54589	58309	1029327	119	592
RE_27	7	90832	SNP	1	C	1	T	100	95	95	CATGCCTCCGCTGCATCTTT	CAGCCTGCAACTTCTCCCAT	32523	90832	996804	120	593
RE_27	7	134683	SNP	1	C	1	T	98.2	56	57	CTTATACAATATATGACATT	TGAACAATGATGCAAATAAC	43851	134683	952953	121	594
RE_27	7	140353	SNP	1	C	1	T	98.5	134	136	TAAAATATTCTTCTTGAAAT	AATATCGTCACCCCAATCCT	5670	140353	947283	122	595
RE_27	7	251851	SNP	1	C	1	T	99.2	130	131	GAAAAATCCTCTTTCTTGCT	TTCTTCTTTTCTTTGTATTT	111498	251851	835785	123	596
RE_27	7	536240	SNP	1	C	1	T	100	100	100	CGGCTATCACATCACGCTTT	ACCGTGGAGACCGGGGTTCG	284389	536240	551396	124	597
RE_27	7	585529	SNP	1	G	1	A	100	118	118	GAACCAGGTTATATAATTGT	AGTTGATCAGTATATAAATG	49289	585529	502107	125	598
RE_27	7	592220	SNP	1	C	1	T	99.1	116	117	TCACCGGGTGGAGAATTTAT	ATGACAGCTACCACTTCACC	6691	592220	495416	126	599
RE_27	7	604777	SNP	1	C	1	T	100	107	107	GATCTATTCTTTTTTTTCTT	TTCTCTTCTTCTCTCCCTTT	12557	604777	482859	127	600
RE_27	7	637772	SNP	1	C	1	T	100	141	141	CATGTCTTTGCTACTATTTT	AATAATGCCCCGTAAATCCT	32995	637772	449864	128	601
RE_27	7	768753	SNP	1	C	1	T	100	88	88	CCTTAGCATGGGAGAGGTCT	CGGTTCGATTCCGGACTCGT	130981	768753	318883	129	602
RE_27	7	911828	SNP	1	C	1	T	100	116	116	ATGTTCAACGCAAAGGAAAT	ATAGCGTTATCGGGTAGGTT	143075	911828	175808	130	603
RE_27	8	5902	SNP	1	C	1	T	100	13	13	AGTTGCGGCACACCGTGATG	ACCCGCATTAAAGTTTTGTA		5902	552222	131	604
RE_27	8	11620	SNP	1	G	1	A	100	112	112	CTGAAGTTTGCCTTTGGTTT	AAAAATAATTCTGCCAGCCA	5718	11620	546504	132	605
RE_27	8	176080	SNP	1	G	1	A	99.2	123	124	AGGTTGATGATACAAGTTTT	AAGAAGAATATAATAACGAG	164460	176080	382044	133	606
RE_27	8	321964	SNP	1	C	1	T	99.3	138	139	TATAAAAACTGTGCCTGGAT	GTCTCTGACTTCTGTGCCAG	145884	321964	236160	134	607
RE_27	8	529165	SNP	1	G	1	A	100	124	124	TCAATAATAAGATGTTTCCT	AAAAGGGCAACTATCTGACT	207201	529165	28959	135	608
RE_27	9	294152	SNP	1	G	1	A	100	136	136	TAAATTGTAAAGACGTAAAC	AATGGTTTTGTAAAAGTTGG		294152	140083	136	609
RE_27	10	81288	SNP	1	C	1	T	98.2	107	109	GAGTATCTTCAACCTCTCCC	ACTTTTCAACTTGGAAGATT		81288	657396	137	610
RE_27	10	222151	SNP	1	C	1	T	100	128	128	GAATTTTAAAGAAGAAGTAA	AAAGGGAAGAAGTTTTTGCC	140863	222151	516533	138	611
RE_27	10	278020	SNP	1	C	1	T	100	135	135	TTCTTTTGGAAGGAAAAGCT	TTCAGCAAAGCCGTAACGAG	55869	278020	460664	139	612
RE_27	10	548488	SNP	1	G	1	A	99	100	101	AACTAGCACTTTTTAGCATT	AAATGCTTAAAATGTGTGAA	270468	548488	190196	140	613
RE_27	11	143738	SNP	1	G	1	A	100	107	107	CAATTGCAAAAATACTTTAC	GGCATAGATCGGTAAGGTCA		143738	522551	141	614
RE_27	11	164750	SNP	1	C	1	T	100	85	85	TAGCACCATCGCGCGTGCAT	ACTGCATGTGTTAACCGAAA	21012	164750	501539	142	615
RE_27	11	280280	SNP	1	C	1	T	98.9	88	89	ATAATGATGAATAAACGTTT	GGTTTACGAGTTTCTTTAAA	115530	280280	386009	143	616
RE_27	11	291022	SNP	1	G	1	A	99.2	119	120	TTCATTTCTCAATATCTTAT	AATATACACAGGTATATATG	10742	291022	375267	144	617
RE_27	11	309907	SNP	1	G	1	A	100	102	102	AAAAAAAGCATATTTATGCT	AAGTCATCTACAAATGACCA	18885	309907	356382	145	618
RE_27	11	397063	SNP	1	G	1	A	99.3	134	135	GTAGCCTTTCCACAAATAAC	ATATAACAATGACAGCAATA	87156	397063	269226	146	619
RE_27	11	490823	SNP	1	C	1	T	100	118	118	GTTCCTCGTGGCCCAATGGT	ACGGCGTCTGGCTACGAACC	93760	490823	175466	147	620
RE_27	11	623770	SNP	1	G	1	A	100	126	126	GTGAGGCAAACGCGAGAATC	AAGAGTTACAAAATGCAAAA	132947	623770	42519	148	621
RE_27	12	234079	SNP	1	G	1	A	100	121	121	ATGAGTAGAAAATAATAATT	AGAAAGGAATATGACAAGAA		234079	842041	149	622
RE_27	12	290065	SNP	1	C	1	T	99.2	122	123	ATTTGGTGTTGTGAATTGCT	TTCATTATGCACCTTATTCA	55986	290065	786055	150	623
RE_27	12	511426	DIP	3	---	2	CAG	56.0/34.9	61/38	109	AAAAATACTATCCACAGAAA	CAGCAGCAGCAGCAGCAGCA	221361	511426	564694	151	624
RE_27	12	636621	SNP	1	C	1	T	99.1	109	110	CTTTTTCTTACGCTCTCTTT	TTTCCTTAATTGTTTTCTAA	125195	636621	439499	152	625
RE_27	12	658335	SNP	1	G	1	A	100	110	110	CGGCCTAGACCTCACCTTGC	AGAAATTTTTAGTTCATATC	21714	658335	417785	153	626
RE_27	12	1012708	SNP	1	C	1	T	100	115	115	GCCAAGTTCGTGACCGAATT	TTCGGGTTCGAAACCGTTTT	354373	1012708	63412	154	627
RE_27	13	109756	SNP	1	G	1	A	100	119	119	CTGATATTAGGTCAACACTT	CTACTATGAATGCAAAAGCC		109756	814500	155	628
RE_27	13	121404	SNP	1	C	1	T	98.4	123	125	TAGAAACGTGTTAGTAGGCT	TTTTTTCGAATTTAAAAATT	11648	121404	802852	156	629
RE_27	13	164363	SNP	1	C	1	T	100	85	85	ATTTGAATCGGATGGATTCT	AACTGATATTTATATGGCTT	42959	164363	759893	157	630
RE_27	13	238279	SNP	1	C	1	T	100	111	111	GTGGTAATCGCGGCGGATAT	GTGGTGGCAGCTCATACAAC	73916	238279	685977	158	631
RE_27	13	277416	SNP	1	C	1	T	100	126	126	CCTTGAAGTTAGGCATCCTT	TACCAAAAATAGCGGAAAGA	39137	277416	646840	159	632
RE_27	13	317830	SNP	1	C	1	T	99.2	121	122	GTATGGCGTAAATATGTCAT	AGACGGTGCCTTGTTCGTCT	40414	317830	606426	160	633
RE_27	13	494416	SNP	1	C	1	T	100	135	135	TCATTTGGATTTGATAGCGT	CTTCTAATAAGCGCGCCTCT	176586	494416	429840	161	634
RE_27	13	527420	SNP	1	C	1	T	100	116	116	GTATTATAGAAATAGAGTTT	ATTATATAAGAACATATAGG	33004	527420	396836	162	635
RE_27	14	275024	SNP	1	G	1	A	99.3	137	138	CCTATTCAGATTAATTTCTT	GAAGATACAACCAATAAATT		275024	509049	163	636
RE_27	14	359298	SNP	1	G	1	A	100	95	95	TAATTGACAAGCAGGCCTGT	TATTTATAGTTATTTTGAAA	84274	359298	424775	164	637
RE_27	14	370828	SNP	1	G	1	A	100	112	112	AGTGAAGAAGAACAGAAAAT	AAAAGTACAAATAAAACAGC	11530	370828	413245	165	638
RE_27	14	373430	SNP	1	G	1	A	100	120	120	AGAATTACAGTACTAATCAA	AAGTGAGAGGAAGAAAACGG	2602	373430	410643	166	639
RE_27	14	374711	SNP	1	G	1	A	100	131	131	CATCTGGAGGTCCTGTGTTC	ATCCACAGAGTTCGCAATTT	1281	374711	409362	167	640
RE_27	14	494350	SNP	1	G	1	A	100	141	141	TAATCTTGGTATTTTTTACT	AGTGGATTGAATATAGTTGG	119639	494350	289723	168	641
RE_27	14	505372	SNP	1	G	1	A	100	133	133	TACTTCGTTAATTTTCCGTT	AATTATTGACATGTTAAAGG	11022	505372	278701	169	642
RE_27	14	585988	SNP	1	G	1	A	99.1	115	116	GTTCCTCATTCTATATAATT	ATTGGGCACCACGTAAATTC	80616	585988	198085	170	643
RE_27	14	629406	SNP	1	G	1	A	99.1	109	110	TTTCCTTAGTTCTTACTTTC	ATTTTCTTTACCAACTCCTT	43418	629406	154667	171	644
RE_27	14	640051	SNP	1	G	1	A	98.2	108	110	GTACAAAATTGAATGCCCAA	AAGGTGAAATTTGAAAAATA	10645	640051	144022	172	645
RE_27	15	215833	SNP	1	G	1	A	100	122	122	CCAGTTTCTTTTCAGAATTC	AGCCTGAAGTGCTGATTACC		215833	875456	173	646
RE_27	15	324713	SNP	1	C	1	T	100	122	122	TTCTTTCTAAAATGCGGTTT	AAAATTTGAGTCCGCTTTCT	108880	324713	766576	174	647
RE_27	15	371401	SNP	1	G	1	A	100	117	117	GAGGCGTTTACTATTTAATG	AGAAAGAAAGCAAAGAAAAA	46688	371401	719888	175	648
RE_27	15	551026	SNP	1	G	1	A	99	104	105	TCAAGACATTCTAATGACTT	ATTCAGGATGAGAGCTTAAT	179625	551026	540263	176	649
RE_27	15	682198	SNP	1	G	1	A	100	133	133	AATTATTGTTTATTCCTCCA	AAGAGATCAAGTACCATTTA	131172	682198	409091	177	650
RE_27	15	813748	SNP	1	G	1	A	99.2	126	127	GTTATCTTTGGAACCGGTGC	AGGTACTAGATTTAATTTAC	131550	813748	277541	178	651
RE_27	15	873731	SNP	1	G	1	A	99.2	120	121	GATAAAAGTGTCTCCGAATT	AAGGATGAAGTTCAGCGATT	59983	873731	217558	179	652
RE_27	16	48885	SNP	1	C	1	T	99.2	120	121	AGTGGAGAGAATTTGTGATT	AGCAATGGTCCCTCCGCTAA		48885	899173	180	653
RE_27	16	85503	SNP	1	C	1	T	100	111	111	CATCGCCATATATAAACAAT	TATGCATTTGTATGCAGCAT	36618	85503	862555	181	654
RE_27	16	135732	SNP	1	C	1	T	99.1	115	116	TACATATCTAGAACATGTTT	ATTGATATTGGACGTTACTA	50229	135732	812326	182	655
RE_27	16	318157	SNP	1	C	1	T	100	121	121	ATGGGCACAAACATTTCGCT	AAAAGGGAACCCTTCAAGTG	182425	318157	629901	183	656
RE_27	16	404811	SNP	1	C	1	T	100	67	67	GGACGCGATGGCAAATTTTT	ATCGAGAGATTATCGTTATA	86654	404811	543247	184	657
RE_27	16	520615	SNP	1	C	1	T	100	125	125	TGGTTGTTGCCAGTTGTAAT	ATATTCACATTGCGTTTTAG	115804	520615	427443	185	658
RE_27	16	579839	SNP	1	C	1	T	100	106	106	CCAATGTTTTCATTAACCCT	ATTAAAACTCTTGACATGTA	59224	579839	368219	186	659
RE_27	16	599788	SNP	1	C	1	T	100	101	101	ATGAAGATGCAAAGATCCCT	ATATTTTCTACTCCAGTCCA	19949	599788	348270	187	660
RE_27	16	621521	SNP	1	G	1	A	98.9	94	95	AACTAATATGCACGGCGCTT	AAAAGTGCTTTAATTTTGTA	21733	621521	326537	188	661
RE_27	16	739269	SNP	1	G	1	A	97.8	132	135	TAGCTTTTGCTCTTGCGTTC	AAGAAGAAATGGTGGCCACA	117748	739269	208789	189	662
RE_27	16	755551	SNP	1	C	1	T	99	99	100	AGTTGCCTACTAAGAAACCT	AGCCTGTCCCATTGGCCGCT	16282	755551	192507	190	663
RE_27	16	787046	SNP	1	C	1	T	100	135	135	GCTTTATCGGAAGTCTTCTT	AATAGATGCAAAATAGCCAT	31495	787046	161012	191	664
RE_27	16	812319	SNP	1	C	1	T	99.1	110	111	AAGCCAGAGCAGATTTTCTT	TTGCTAAACCGGAATAAAGA	25273	812319	135739	192	665
RE_27	16	822538	SNP	1	C	1	T	100	113	113	TTGGACCCTGATCGCATACT	TTCTTACCTTTACATAATAA	10219	822538	125520	193	666
RE_28	2	107888	SNP	1	G	1	A	98.5	134	136	GTATGTGCGCCAGTTTAAAC	AGGTAAAAAAGAATGACACC		107888	700694	1	667
RE_28	3	114444	SNP	1	C	2	T	55.6/44.4	140/112	252	AACATTAATATTCAAGCGAA	GCGGTCCTCCACAAGAGTAT		114444	197464	2	668			1	29		14	14	176446	C		1.54538e-13
RE_28	3	127596	SNP	1	C	2	T	52.0/48.0	143/132	275	GTCTAATTGCTTAACAGTTT	GCTATCAAAATCTTGAACAC	13152	127596	184312	3	669			1	29		14	14	176446	C		1.54538e-13
RE_28	3	164942	SNP	1	C	2	T	54.7/45.3	122/101	223	ACGGCCCCTGAAAACATATT	ATTGAAGCAAGAACGATAGC	37346	164942	146966	4	670			1	29		14	14	176446	C		1.54538e-13
RE_28	3	168178	SNP	1	C	2	T	53.5/46.5	136/118	254	TTGGTTCAGAATGACCTTTT	GAACTTAGCGCCATTATTGA	3236	168178	143730	5	671			1	29		14	14	176446	C		1.54538e-13
RE_28	3	172584	SNP	1	C	2	T	50.3/49.7	99/98	197	AAACAACGGTCACAGTGAAT	AATAAAAGAAGGATCTCACT	4406	172584	139324	6	672			1	29		14	14	176446	C		1.54538e-13
RE_28	3	175314	SNP	1	C	2	T	53.9/46.1	145/124	269	TAAGAGAAAAGATGTACGTT	TACAGAGATTATACTTCAAG	2730	175314	136594	7	673			1	29		14	14	176446	C		1.54538e-13
RE_28	3	185863	SNP	1	C	2	T	57.9/41.7	161/116	278	TCGGGGTCTAACTCCACTAT	CCATAATTTGAAGCAAATGC	10549	185863	126045	8	674			1	29		14	14	176446	C		1.54538e-13
RE_28	3	188140	SNP	1	C	2	T	51.2/48.8	130/124	254	AGTAATAAGAAATGTAATTA	ATGAGGGCAGTTTAAGTGCT	2277	188140	123768	9	675			1	29		14	14	176446	C		1.54538e-13
RE_28	3	196594	SNP	1	C	2	T	55.4/44.6	129/104	233	TTGGCAAATCCATTCCAGAT	AGAGTCTATGCGTATCCACT	8454	196594	115314	10	676			1	29		14	14	176446	C		1.54538e-13
RE_28	3	197279	SNP	1	C	2	T	50.2/49.8	124/123	247	AAAGATCGTTCTGTTTTAGT	ATCCTTCTGTCAAGTATGTG	685	197279	114629	11	677			1	29		14	14	176446	C		1.54538e-13
RE_28	3	241291	SNP	1	C	2	T	57.1/42.9	140/105	245	GGAGGCTAAAGAACCACCCT	ACAGTATTCCATGAAGATGT	44012	241291	70617	12	678			1	29		14	14	176446	C		1.54538e-13
RE_28	3	259427	SNP	1	C	2	T	54.4/45.3	149/124	274	TGTGGCTAAGTATTCACCAT	GTTACTGAACTTCACGCAAC	18136	259427	52481	13	679			1	29		14	14	176446	C		1.54538e-13
RE_28	3	271288	SNP	1	C	2	T	50.9/48.6	112/107	220	TTCATTCACGAAAAACACGT	AGTTCCTTCTGTCTGTTGTA	11861	271288	40620	14	680			1	29		14	14	176446	C		1.54538e-13
RE_28	3	290889	SNP	1	C	2	T	51.9/48.1	124/115	239	ATTATCCGCCAAGTACAATT	TTTACTCTTCGAAGACAGAA	19601	290889	21019	15	681			1	29		14	14	176446	C		1.54538e-13
RE_28	4	75358	SNP	1	C	1	T	98.8	81	82	GAATGTTAATGAAAAGAATT	AATTTCCAGATTTTCGTATT		75358	1454854	16	682
RE_28	4	222384	SNP	1	C	1	T	100	130	130	TTACCAACAGAAACTGAGCT	GACAAATATAGAAATTAAAA	147026	222384	1307828	17	683
RE_28	4	391288	SNP	1	C	1	T	98.6	136	138	ATAAGGTGATATACTAAATT	ATTATCATCACTATGCATGG	168904	391288	1138924	18	684
RE_28	4	943830	SNP	1	C	1	T	100	125	125	GTCGAAGGGAAACTGTTTCT	AACGTCAAACTTCTACTATA	552542	943830	586382	19	685
RE_28	7	391841	SNP	1	C	1	T	100	101	101	AATAGATTTATGTAGTGATT	TGTGTCGCTTTTGTTTGCTT		391841	695795	20	686
RE_28	7	774498	SNP	1	C	1	T	100	110	110	GGTCTTTTAATAATTATGCA	GTTAAAAAACATACATAATT	382657	774498	313138	21	687
RE_28	7	971859	SNP	1	G	1	A	99.1	112	113	GGAGGGTAAAAGGATTTGGG	AGTTTTGGAAATTTTGTTGT	197361	971859	115777	22	688
RE_28	8	446869	SNP	1	C	1	T	99.1	112	113	TCCCGTGGTAACCCAACCGT	GAAGTCGAATTAACCACCGA		446869	111255	23	689
RE_28	9	198876	SNP	1	C	1	T	98.5	133	135	CTAACCTTTTGAATAGCCAT	AATCTTGAAGACAATGCACA		198876	235359	24	690
RE_28	9	243635	SNP	1	C	1	T	99.2	125	126	TAAGGCGACAGACTTGAAAT	TGTTGGGCTCTGCCCGCGCT	44759	243635	190600	25	691
RE_28	9	367757	DIP	6	------	1	ATATAT	57.5	61	106	AACCAAAAGCTATAGTAATC	ATATATATATATATACACCC	124122	367757	66478	26	692
RE_28	10	85594	SNP	1	G	1	A	98.6	140	142	AGAAAATAAGCAAAAATATA	AGCGAAACAAAATAGAAAGT		85594	653090	27	693
RE_28	10	626783	SNP	1	G	1	A	100	115	115	ACATGGAGGTTCCTATCTCT	ATATTCAAAAGTTATTGCCA	541189	626783	111901	28	694
RE_28	11	558884	SNP	1	C	1	T	97.5	119	122	TGTTCCATACCTCAGGTCAT	ACCATTTCATGGGTCGCTTA		558884	107405	29	695
RE_28	12	228627	SNP	1	C	1	T	98.5	132	134	GATTTTGGCCAAGATGGCAA	GCCATTCAGAAGTTATAATA		228627	847493	30	696
RE_28	12	993025	SNP	1	C	1	T	98.7	153	155	AAGTTAGAAGTTGATGAGAT	AGGAATTCTAACAAAAGGTC	764398	993025	83095	31	697
RE_28	14	104775	SNP	1	G	1	A	97.6	121	124	CATTGCCTCAGATTTGTGAA	AATAGAAAATGTGTACATTC		104775	679298	32	698
RE_28	14	231362	SNP	1	G	1	A	100	129	129	AAAACATCATTTACACAATT	ATGTCTCTTACACCCTGAGC	126587	231362	552711	33	699
RE_28	14	287801	SNP	1	C	1	T	99.3	137	138	TTGGTCATGTGATGGTACAT	GTTTGTTTCTGTGCATAATG	56439	287801	496272	34	700
RE_28	14	633702	SNP	1	C	1	T	100	114	114	CATAGTTAGTTATGGCTATT	TAGCTCTAGGTAGGACAGTT	345901	633702	150371	35	701
RE_28	14	758612	SNP	1	G	2	A	54.2/45.8	137/116	253	TGTCTTGTGAATTAATTGGA	ATGCGCTCACTCTATTTTTT	124910	758612	25461	36	702
RE_28	14	781971	SNP	1	T	2	C	60.0/40.0	2017-06-04	10	TCCACCAGATTAAAGCCAGC	ATCTCCAAGGCTCTATCCAA	23359	781971	2102	37	703
RE_28	15	638851	SNP	1	G	1	A	100	113	113	AAACCCCTCAAGGATCTACC	AAGGAAGAATCCTGTTAGAA		638851	452438	38	704
RE_28	15	797379	SNP	1	C	1	T	98.9	94	95	CTACCTTTCTAAGTTTTTCT	TTCTGCTTCCTTTTCTTTTC	158528	797379	293910	39	705
RE_28	16	108288	SNP	1	C	1	T	99.3	137	138	ACAACAACTTACTACTGAAT	ATGGACGTGTATTTAGTTTA		108288	839770	40	706
RE_28	16	178311	SNP	1	G	1	A	100	99	99	TTGAACTAAAATTCGTTGAT	ATTCTGATACTTCGTATGAA	70023	178311	769747	41	707
RE_28	16	719332	SNP	1	C	1	T	99.2	123	124	TAATCTGCCTCTTTGTAGTG	AGTAGCACTCACAATGGTGC	541021	719332	228726	42	708
RE_29	1	13795	DIP	3	---	2	AAA	47.2/28.1	42/25	89	TTGTTTGCAGGATATAAATC	AAAAAAAAAAAAAAAAAAAA		13795	199219	1	709
RE_29	3	87229	SNP	1	G	2	A	57.4/42.6	175/130	305	AAGTAATTGGTTGTTTGGCC	AGCGGTCTAAGGCGCCTGAT		87229	224679	2	710			1	30		22	22	203661	N	G_C	1.50368e-24
RE_29	3	149477	SNP	1	C	2	T	52.3/47.7	159/145	304	TGGAAGCAGTAAGAACATTT	TTGATTTTGGAAAAATGAGA	62248	149477	162431	3	711			1	30		22	22	203661	N	G_C	1.50368e-24
RE_29	3	157517	SNP	1	C	2	T	51.7/48.3	134/125	259	CATCTTATTGACCCCACTGT	ATCGGATGTGAGAGAGTGGT	8040	157517	154391	4	712			1	30		22	22	203661	N	G_C	1.50368e-24
RE_29	3	158414	SNP	1	C	2	T	52.3/47.7	157/143	300	CATGTGATGATTTTTTCCAT	ATTAAAGTTCCATTCTTTGG	897	158414	153494	5	713			1	30		22	22	203661	N	G_C	1.50368e-24
RE_29	3	165442	SNP	1	C	2	T	53.3/46.7	152/133	285	AGCATAATGTAGCTCTTGTT	ATTAAAAATGTATCTCGTCA	7028	165442	146466	6	714			1	30		22	22	203661	N	G_C	1.50368e-24
RE_29	3	185694	SNP	1	C	2	T	54.2/45.8	149/126	275	TGTTAATTGCTTATAGTTAC	TGAAGGAGCAGCGAGGATGG	20252	185694	126214	7	715			1	30		22	22	203661	N	G_C	1.50368e-24
RE_29	3	199228	SNP	1	C	2	T	50.4/49.6	143/141	284	TTCCATTTTACTATAGTTTT	ATCTTACGCAATTTACCAAT	13534	199228	112680	8	716			1	30		22	22	203661	N	G_C	1.50368e-24
RE_29	3	202968	SNP	1	C	2	T	54.4/45.6	141/118	259	CCGGGCCAAGTGACGGGGTG	GTCTGGTTGATACGTTATAT	3740	202968	108940	9	717			1	30		22	22	203661	N	G_C	1.50368e-24
RE_29	3	214534	SNP	1	C	2	T	51.5/48.5	168/158	326	CGAGAAGAGATATTTGTGTT	ATTTATGTAACCACCGCTCG	11566	214534	97374	10	718			1	30		22	22	203661	N	G_C	1.50368e-24
RE_29	3	224868	SNP	1	C	2	T	54.3/45.7	127/107	234	GGAGTTATCATATCACATAG	ATTTTCTTTTTAATCTTATT	10334	224868	87040	11	719			1	30		22	22	203661	N	G_C	1.50368e-24
RE_29	3	225507	SNP	1	C	2	T	50.2/49.8	152/151	303	TAATTCAAAGTTATACATCC	TACGATCTTCCTTACTAGAT	639	225507	86401	12	720			1	30		22	22	203661	N	G_C	1.50368e-24
RE_29	3	235262	SNP	1	C	2	T	55.3/44.7	162/131	293	AAGGAAACAAGGGAAATATT	TATTGAATGTTGCATAAAAG	9755	235262	76646	13	721			1	30		22	22	203661	N	G_C	1.50368e-24
RE_29	3	238345	SNP	1	C	2	T	53.0/47.0	142/126	268	CCGTGATAATTTTGTTACCT	CATTTTTATAAGCGGAATAC	3083	238345	73563	14	722			1	30		22	22	203661	N	G_C	1.50368e-24
RE_29	3	239715	SNP	1	C	2	T	56.3/43.7	174/135	309	TCCCAACTTAAAGAAGTGAT	CACTTGGAATGACCTCTGAG	1370	239715	72193	15	723			1	30		22	22	203661	N	G_C	1.50368e-24
RE_29	3	241010	SNP	1	C	2	T	50.8/49.2	127/123	250	ATATACATCGGTCTCCCCAT	ATTTCATTGAGGGACTTTGT	1295	241010	70898	16	724			1	30		22	22	203661	N	G_C	1.50368e-24
RE_29	3	248041	SNP	1	C	2	T	52.5/47.5	124/112	236	CTCAGTTTTACAGATGGACT	CAACACTAGTTCTGCTACCA	7031	248041	63867	17	725			1	30		22	22	203661	N	G_C	1.50368e-24
RE_29	3	251295	SNP	1	C	2	T	50.9/49.1	143/138	281	GTTTATAAAGAACTGCAACT	GAAACAAGAACTGCTGCTGA	3254	251295	60613	18	726			1	30		22	22	203661	N	G_C	1.50368e-24
RE_29	3	256370	SNP	1	C	2	T	56.2/43.8	145/113	258	ACCACCATTCCAAGTGTCCT	TTTCGTTAAGGAAACAAAAC	5075	256370	55538	19	727			1	30		22	22	203661	N	G_C	1.50368e-24
RE_29	3	257159	SNP	1	C	2	T	50.6/49.4	135/132	267	GATTTACTGCGAGAAATTTT	ACTGTAGAGAACGGATTTCA	789	257159	54749	20	728			1	30		22	22	203661	N	G_C	1.50368e-24
RE_29	3	270814	SNP	1	C	2	T	50.6/49.4	135/132	267	TTGTAGATCGAAGGCAAATT	TGCCCTTGATTCGTTTGTAT	13655	270814	41094	21	729			1	30		22	22	203661	N	G_C	1.50368e-24
RE_29	3	275176	SNP	1	C	2	T	58.1/41.9	161/116	277	CAAGGGGCAGTCACTTAACT	AGAAAAATACTTTATTAAAG	4362	275176	36732	22	730			1	30		22	22	203661	N	G_C	1.50368e-24
RE_29	3	290889	SNP	1	C	2	T	52.0/47.7	157/144	302	ATTATCCGCCAAGTACAATT	TTTACTCTTCGAAGACAGAA	15713	290889	21019	23	731			1	30		22	22	203661	N	G_C	1.50368e-24
RE_29	4	571190	SNP	1	C	1	T	98.7	155	157	TGACCCCAGACTGGTGAACT	TTCTAAGCAGGGTATTTACT		571190	959022	24	732
RE_29	4	885862	SNP	1	G	1	A	99.1	115	116	TATATTTGTAATAACTTAGC	ATGTCCCAATTATTCAATAA	314672	885862	644350	25	733
RE_29	4	1513093	SNP	1	G	1	A	100	145	145	CAGTTTCTTGAGTGTCTAGT	ATTGCACAAAATGACCACAG	627231	1513093	17119	26	734
RE_29	6	20608	SNP	1	G	2	A	50.4/49.6	130/128	258	TTTTATTAATAACATAATGT	AGACTCCTGGTTTGACATTT		20608	249546	27	735
RE_29	7	790187	SNP	1	C	1	T	98.4	127	129	GTGATAAAAAGGCGATGATT	TTGGGAATATACAGTCTGTT		790187	297449	28	736
RE_29	8	169714	SNP	1	C	1	T	99.3	134	135	GCATTCGGTGTGCCAGGATT	ATCCTTTTTGAATGTGGTAA		169714	388410	29	737
RE_29	9	49493	SNP	1	C	1	T	96.3	131	136	CCTTGCTTTAGACCAAAGTT	CCTATTTGTGGCTGTTCTTT		49493	384742	30	738
RE_29	10	140734	SNP	1	C	1	T	99.2	132	133	CGTTATGTCAGCCGATCATT	GAGAGATCCATGTCCTATAG		140734	597950	31	739
RE_29	10	166714	SNP	1	C	1	T	98.8	81	82	AGAGAAGGAAAGAGAGGATT	TCTCTCTGAGTAAAATCGAT	25980	166714	571970	32	740
RE_29	11	259017	SNP	1	C	1	T	98.2	108	110	TTCAATTCTCTTCTTGCCAT	CCTTTTCCTATCTTTGTTCT		259017	407272	33	741
RE_29	11	463654	SNP	1	C	1	T	99.4	156	157	TTTGAAACATAGACGTCGTT	AAAGGCAATGCTTTTGATCT	204637	463654	202635	34	742
RE_29	12	1002170	SNP	1	G	1	A	98.1	101	103	ATAGAAAGGTATAAATAGTT	AATAATTTGCCCTTCCGAGA		1002170	73950	35	743
RE_29	14	106823	SNP	1	C	1	T	100	122	122	ATGTTTTACGTTGAGGGTTT	TCCTCTTTATTTCTTCGAAG		106823	677250	36	744
RE_29	14	229179	SNP	1	C	1	T	100	118	118	CAAGAAAGTACAAAAGTCTT	GACTTCGTTTTCACTTGTGA	122356	229179	554894	37	745
RE_29	15	444360	SNP	1	C	1	T	98.7	148	150	ACTTGCTGCCTGTTCGCAGT	ATTGGTTGCAAAAACTAAAC		444360	646929	38	746
RE_29	15	481861	SNP	1	G	1	A	96.3	155	161	CGCGATGCAACTATATCGTC	AGGACGAATGTGTACCCGTC	37501	481861	609428	39	747
RE_30	2	86712	SNP	1	C	1	T	100	137	137	AACAATGGTAGGGTTGTGCT	ATCATCCTCGTCATCCCTTT		86712	721870	1	748
RE_30	3	156833	SNP	1	G	2	A	52.9/47.1	126/112	238	AATGGAAAAAGGGTAGTAAT	AAAAACTCTAAAGGAAGATA		156833	155075	2	749			1	31		23	23	140309	N	G_C	4.12267e-24
RE_30	3	156913	SNP	1	C	2	T	53.7/46.3	109/94	203	GAGAAACAATAAATTGCTTT	AAAGCTTTATATACTGGCAA	80	156913	154995	3	750			1	31		23	23	140309	N	G_C	4.12267e-24
RE_30	3	162536	SNP	1	C	1	T	99.2	127	128	CGGGGCGACCTCGATGTCCT	GACGGTCAGCCGGCGGTTCC	5623	162536	149372	4	751			1	31		23	23	140309	N	G_C	4.12267e-24
RE_30	3	169321	SNP	1	C	2	T	56.8/43.2	155/118	273	CTTTTGTGGGGATTTCTTTT	TCTTTCCGTATTAGCGGCAC	6785	169321	142587	5	752			1	31		23	23	140309	N	G_C	4.12267e-24
RE_30	3	174548	SNP	1	C	2	T	53.3/46.7	147/129	276	TTAACCCAAATGATATTCTT	AAGATTTCACCGAATCGTCT	5227	174548	137360	6	753			1	31		23	23	140309	N	G_C	4.12267e-24
RE_30	3	176127	SNP	1	C	2	T	50.5/49.5	144/141	285	TTCCAGTTACTTAGAGCTAT	ATTTATAGTGACACTCCTAC	1579	176127	135781	7	754			1	31		23	23	140309	N	G_C	4.12267e-24
RE_30	3	192067	SNP	1	G	1	A	98.8	247	250	CATGGAGATACGTTTAGAGC	AAGGCTTCGACTTCTAGAAG	15940	192067	119841	8	755			1	31		23	23	140309	N	G_C	4.12267e-24
RE_30	3	194190	SNP	1	C	2	T	51.2/48.8	151/144	295	CATTCACAATATGTTTACTT	GAAGCCTGCTTTCAAAATTA	2123	194190	117718	9	756			1	31		23	23	140309	N	G_C	4.12267e-24
RE_30	3	195907	SNP	1	C	2	T	53.3/46.7	128/112	240	TCCTGTCAATTCCGTAAAGT	ATAAGCACCCACTTTATGCA	1717	195907	116001	10	757			1	31		23	23	140309	N	G_C	4.12267e-24
RE_30	3	197104	SNP	1	C	2	T	52.5/47.5	136/123	259	GACACGTAATATGGGTACCC	AGACCCATATACCCATTCGT	1197	197104	114804	11	758			1	31		23	23	140309	N	G_C	4.12267e-24
RE_30	3	200913	SNP	1	C	2	T	50.2/49.5	142/140	283	TTTTGGCATGATAACATTAT	AATAAAATATACTGTAAAAC	3809	200913	110995	12	759			1	31		23	23	140309	N	G_C	4.12267e-24
RE_30	3	211251	SNP	1	C	2	T	53.3/46.7	154/135	289	GACTCCAAGAAGGTCAAGTT	GTTGTGCCAAGTGGGAACTT	10338	211251	100657	13	760			1	31		23	23	140309	N	G_C	4.12267e-24
RE_30	3	221104	SNP	1	C	2	T	55.8/44.2	134/106	240	CCCATGTTCACTTTCAACCT	AGTGTTGGATTCGTTTCTTT	9853	221104	90804	14	761			1	31		23	23	140309	N	G_C	4.12267e-24
RE_30	3	222222	SNP	1	C	2	T	57.3/42.3	141/104	246	CTCTGGGAGATAATGCAACT	CACCACCAGCGCTCTAGATA	1118	222222	89686	15	762			1	31		23	23	140309	N	G_C	4.12267e-24
RE_30	3	222609	SNP	1	C	2	T	52.3/47.7	112/102	214	TTTAGAAGAGGTTTTCGTCT	CTTCGTCAAAGACGACCACT	387	222609	89299	16	763			1	31		23	23	140309	N	G_C	4.12267e-24
RE_30	3	225440	SNP	1	C	2	T	53.6/46.4	147/127	274	AATTGTCCTCTCTGCCTTTT	GAGTTCAGAGAGTCCTTGCT	2831	225440	86468	17	764			1	31		23	23	140309	N	G_C	4.12267e-24
RE_30	3	232781	SNP	1	C	2	T	53.0/47.0	168/149	317	ACCTGCACGAACATAAATCT	ACCTATTTCGCCAATACCAC	7341	232781	79127	18	765			1	31		23	23	140309	N	G_C	4.12267e-24
RE_30	3	235545	SNP	1	C	2	T	52.1/47.9	146/134	280	CTGCCGCTGGAATGCTGTAT	AAGAAACCACAACTCAAGGA	2764	235545	76363	19	766			1	31		23	23	140309	N	G_C	4.12267e-24
RE_30	3	243608	SNP	1	C	2	T	54.8/45.2	155/128	283	TGGAATATAGACTCGATGTT	TTTTCCTTCATCAATTGTTC	8063	243608	68300	20	767			1	31		23	23	140309	N	G_C	4.12267e-24
RE_30	3	256344	SNP	1	C	2	T	53.9/46.1	160/137	297	GAACTACCGAAGAAATTGCT	AACTTACCACCATTCCAAGT	12736	256344	55564	21	768			1	31		23	23	140309	N	G_C	4.12267e-24
RE_30	3	269520	SNP	1	C	2	T	52.4/47.6	153/139	292	GTCTCAGTTTTCATCATCAT	ATCATCATCATCATCATTGG	13176	269520	42388	22	769			1	31		23	23	140309	N	G_C	4.12267e-24
RE_30	3	290889	SNP	1	C	2	T	51.8/48.2	146/136	282	ATTATCCGCCAAGTACAATT	TTTACTCTTCGAAGACAGAA	21369	290889	21019	23	770			1	31		23	23	140309	N	G_C	4.12267e-24
RE_30	3	297141	SNP	1	C	2	T	50.8/49.2	133/129	262	TCCATGTTAGACCACCGTCT	GAGAAATGAAAGTTTTTCGG	6252	297141	14767	24	771			1	31		23	23	140309	N	G_C	4.12267e-24
RE_30	4	220564	SNP	1	C	1	T	100	120	120	GATAACAATTATTTAACATT	AGAAATATTACATTCGTTAA		220564	1309648	25	772
RE_30	4	1221297	SNP	1	G	1	A	100	148	148	AATTTGTCAACGATTGAACT	ATGAACTAGGGATATTACCT	1000733	1221297	308915	26	773
RE_30	4	1441007	SNP	1	C	1	T	100	158	158	CACCAATTCAGCGAATTGTT	ATGAAGCAATTCGATCATTT	219710	1441007	89205	27	774
RE_30	4	1460389	SNP	1	G	1	A	99.2	132	133	TCTTGCATCTTACGATACCT	AGTATTCCCACAGTTCACTG	19382	1460389	69823	28	775
RE_30	4	1488540	SNP	1	G	1	A	99.4	158	159	ATAATACAGTAGGAGAAGAT	GAAAAGAAAATCAAGAATTT	28151	1488540	41672	29	776
RE_30	5	85181	SNP	1	G	1	A	100	117	117	TCTGGTGGCATTTTCTCTGA	GGGTGAGAACAGCAAAACGG		85181	490586	30	777
RE_30	5	162838	SNP	1	G	1	A	100	135	135	CTATTCCTGCTAATGATGCA	ATACGTTTACAAAACATTTC	77657	162838	412929	31	778
RE_30	6	255251	SNP	1	C	1	T	98.4	126	128	CTTATATACGAAATATTCCT	TTTAAAGAAAAGGAGGAAAC		255251	14903	32	779
RE_30	6	268020	SNP	1	G	1	A	99.3	136	137	TCTTTCCGTCAACATTACAA	ATAAAGATATCGGTATAATT	12769	268020	2134	33	780
RE_30	7	162767	SNP	1	C	1	T	99.2	127	128	TAGCAACTCCACTGGGCTTT	AGCCTCAATGGCAAATCCTC		162767	924869	34	781
RE_30	7	271837	SNP	1	C	1	T	96.9	126	130	TTTAATTCAGACTTTCTCTT	CTTTGTTTCCAATTTACTTC	109070	271837	815799	35	782
RE_30	7	616882	SNP	1	C	1	T	98.4	122	124	TGCCCTTAACAATGGTTGTT	CTTCTCTTGTTGCTTAGGGG	345045	616882	470754	36	783
RE_30	7	740926	SNP	1	C	1	T	100	79	79	CAATGCGTTTACTTCAGAAT	ATTCTTTTTTTTTTTTTTTT	124044	740926	346710	37	784
RE_30	7	761340	SNP	1	C	1	T	99.3	149	150	ACATGAACCTCAAATTCATC	GAAAATGACTGCGGCCACTC	20414	761340	326296	38	785
RE_30	8	307649	SNP	1	C	1	T	99.3	134	135	ACTGGATTACTTTCATTCCT	AACTATTAACCTCTCTATCA		307649	250475	39	786
RE_30	8	443306	SNP	1	C	1	T	99.2	128	129	ATAAAGTCCTCAATGTTCAC	GTATTTTTCAAAAAGGATCA	135657	443306	114818	40	787
RE_30	9	50713	SNP	1	C	1	T	98.5	128	130	TTAGTCAGCAATATGCTCTT	TGCATTGCGTACTTGGTTGT		50713	383522	41	788
RE_30	10	67353	SNP	1	C	1	T	100	145	145	ATTCCTTCTGTATGCATCTT	ATCGCAAGAGAGAAAAAGAC		67353	671331	42	789
RE_30	10	307745	SNP	1	C	1	T	99.1	115	116	AAATATGTCCTAATTGTCTT	CGTCAACACTCACCACTTTA	240392	307745	430939	43	790
RE_30	10	462050	SNP	1	C	1	T	97.7	130	133	GATGCAATCAAAGGCTCTCT	CTTTGTTGGGGTAGTAGCAA	154305	462050	276634	44	791
RE_30	10	603398	SNP	1	C	1	T	100	145	145	CTTCCCATCCAGCCATCAAT	TCATGGCTGGCGGCACAGCA	141348	603398	135286	45	792
RE_30	10	657321	SNP	1	C	1	T	99.2	121	122	TAATTCTATTTTTGAAGTTT	CTTCCGAAAAAAAGTAACTT	53923	657321	81363	46	793
RE_30	11	34912	SNP	1	G	1	A	98.8	158	160	CATTACTTAACTGAAGATTT	AGAAACTTTGCTCATCAAGA		34912	631377	47	794
RE_30	11	231708	SNP	1	C	1	T	100	129	129	TATTAACTAATCTCCTATAT	AATTTCTTCTTGCTTAACCC	196796	231708	434581	48	795
RE_30	12	17037	SNP	1	G	1	A	99.4	153	154	ACCCAATATAAAAGGGCTTC	AAATAATATCTTCATCCCAG		17037	1059083	49	796
RE_30	12	26642	SNP	1	C	1	T	100	143	143	CCTAATTTCGGGGTGATCTT	TTCACCTTTAGTTGACCAAC	9605	26642	1049478	50	797
RE_30	12	114936	SNP	1	C	1	T	98.4	121	123	CAAGGAAAATATAACAGGAT	TGTGGAATTACTAAAGGAGG	88294	114936	961184	51	798
RE_30	12	115330	SNP	1	G	1	A	100	132	132	CTCATTTTATTTTTATCGCA	AATATTGTAGGAAATTCAAT	394	115330	960790	52	799
RE_30	12	282852	SNP	1	C	1	T	98.3	119	121	AACTTTAAAGTACAGTATAT	AAATAACTAATTCAAGATGG	167522	282852	793268	53	800
RE_30	12	536838	SNP	1	C	1	T	98.9	90	91	CAGCTATTTATTCATAGTGT	GTCTAAGCAAATACCCCGCT	253986	536838	539282	54	801
RE_30	12	783428	SNP	1	G	1	A	98.3	118	120	ACATAATAAAAGGAGTAGAA	AAAGTGGTAGAGAGGAGCAC	246590	783428	292692	55	802
RE_30	12	1058464	SNP	1	G	1	A	99.2	130	131	CTATAAACGTACATAAACTA	AATAAAAAGAACCATACAGA	275036	1058464	17656	56	803
RE_30	13	119324	SNP	1	G	1	A	98.3	114	116	CGTTTTCTTCGCACTACGCT	AGGTCTTCCAACTCTTCTCC		119324	804932	57	804
RE_30	13	217065	SNP	1	C	1	T	99.1	111	112	ACAGCGTACATATGAATATT	TTTGTTTTTATCTTGTATAA	97741	217065	707191	58	805
RE_30	13	302576	SNP	1	G	1	A	99.4	175	176	AACAAGAAAGAAATGAGTAA	AATAAGATATTTGGAACAAT	85511	302576	621680	59	806
RE_30	13	441701	SNP	1	C	1	T	100	148	148	AACGGTGCTTTTTCGCTTTT	AAGAGCAAAAGTAAGCAAAA	139125	441701	482555	60	807
RE_30	13	481129	SNP	1	C	1	T	98.4	126	128	TTAACCGAGGGGAGTCACTT	ATAATGATGTGAGAAATAAG	39428	481129	443127	61	808
RE_30	13	675520	SNP	1	C	1	T	99.1	115	116	CTATATATTAGTAGGATATT	GATCTATATAGATGGTAGTA	194391	675520	248736	62	809
RE_30	14	38735	SNP	1	C	1	T	99.3	143	144	GGTTCAAATATTTTATTGAT	TCTTGCTCATTCTTTTTCCT		38735	745338	63	810
RE_30	14	67721	SNP	1	C	1	T	98.4	124	126	ATGGTTACGCCTCTTATATT	CTAAATCGTGTTGGAGAACT	28986	67721	716352	64	811
RE_30	14	257935	SNP	1	G	1	A	100	146	146	ATCTGTAGGACTTTACGTTT	AATAGTGGCTTTTTGGTCAG	190214	257935	526138	65	812
RE_30	14	401135	SNP	1	G	1	A	98.3	117	119	ATGTACTCACGGTATTCACC	AGGAAAATGTTTCTGTTATC	143200	401135	382938	66	813
RE_30	14	546874	SNP	1	C	1	T	99.3	146	147	GAAATAATCGGGCGTGTGGT	TAGTGGTATGATTCTCGCTT	145739	546874	237199	67	814
RE_30	15	110151	SNP	1	C	1	T	100	129	129	TTTTACGTCGAAGATCATCT	AGTTTGCTTGATAGCCTTTC		110151	981138	68	815
RE_30	15	738258	SNP	1	C	1	T	100	101	101	GATGATAGTTAAAGTGTATT	AAACTGTAGAGTGTAGAACG	628107	738258	353031	69	816
RE_30	16	281561	SNP	1	G	1	A	98.6	140	142	AATAAAACTAAGAAAAGGAT	AATGAGTGAAGTTATCAAGT		281561	666497	70	817
RE_31	2	392812	SNP	1	C	1	T	98.6	138	140	AATATGTGAAGATCTTTCCT	TGCATTTTCTTTCCTTCTTT		392812	415770	1	818
RE_31	3	149787	SNP	1	C	2	T	51.7/48.3	122/114	236	AGGAGCCGCATCTTCCACAT	GTCCGTAGCATGGTGATGAG		149787	162121	2	819			1	32		124	123	149233	N	C	2.85493e-171
RE_31	3	153932	SNP	1	C	2	T	55.2/44.8	139/113	252	AAGCTTTTGACGCGCCATAT	TTTTATATTCGTGTGTTCAT	4145	153932	157976	3	820			1	32		124	123	149233	N	C	2.85493e-171
RE_31	3	154566	SNP	1	C	2	T	57.0/43.0	134/101	235	CATTCCAGGAACCAGTAGAT	AAAGCATCCAACAGTATCGT	634	154566	157342	4	821			1	32		124	123	149233	N	C	2.85493e-171
RE_31	3	156253	SNP	1	C	2	T	58.5/41.5	121/86	207	AACACACACTCGTTTTAATT	AAATATCATAACCATAAAAA	1687	156253	155655	5	822			1	32		124	123	149233	N	C	2.85493e-171
RE_31	3	159299	SNP	1	C	2	T	55.4/44.6	138/111	249	CGTGATATTCATACCTCCAT	ATATTTCAATTCATATAAGT	3046	159299	152609	6	823			1	32		124	123	149233	N	C	2.85493e-171
RE_31	3	161409	SNP	1	C	2	T	54.1/45.9	126/107	233	TATCCTGGTAAATTCATTTT	AATAGTGGGATAATAGGATT	2110	161409	150499	7	824			1	32		124	123	149233	N	C	2.85493e-171
RE_31	3	162341	SNP	1	C	2	T	50.5/49.5	111/109	220	CTCGCCGTCCGAGGCGGTGC	GTCGTACAGGGCGGTGTCCA	932	162341	149567	8	825			1	32		124	123	149233	N	C	2.85493e-171
RE_31	3	162705	SNP	1	C	2	T	50.7/49.3	115/112	227	ACCTTGGTCAGGGGCGGGTC	ACCGGCACCTCCCGCAGGGT	364	162705	149203	9	826			1	32		124	123	149233	N	C	2.85493e-171
RE_31	3	163287	SNP	1	C	2	T	51.7/48.3	134/125	259	AATGGTTGGAAATCTATTCT	GGTAAAGGTTATAATATCAG	582	163287	148621	10	827			1	32		124	123	149233	N	C	2.85493e-171
RE_31	3	164053	SNP	1	C	2	T	51.9/48.1	139/129	268	AGTCACCTGCTCAGGTCACT	AAGTTCACAATCTTCTGAGA	766	164053	147855	11	828			1	32		124	123	149233	N	C	2.85493e-171
RE_31	3	165382	SNP	1	C	2	T	51.9/48.1	136/126	262	TCTAGGAATAGTCGACCAGT	TAACCGGGTGCTTTCGTCCC	1329	165382	146526	12	829			1	32		124	123	149233	N	C	2.85493e-171
RE_31	3	165951	SNP	1	C	2	T	52.2/47.8	121/111	232	TAGACACGGTCAAATCGTTT	CGACCATCTTAAGATCTTCC	569	165951	145957	13	830			1	32		124	123	149233	N	C	2.85493e-171
RE_31	3	168022	SNP	1	C	2	T	51.7/48.3	136/127	263	AACACTTGCCTGGTGAGATT	AAATCTCCAGACCGGATGAA	2071	168022	143886	14	831			1	32		124	123	149233	N	C	2.85493e-171
RE_31	3	168700	SNP	1	C	2	T	55.2/44.8	139/113	252	AATACTGGGAGAGGCAGGCT	AACTGGTAATGGTTTTGTTT	678	168700	143208	15	832			1	32		124	123	149233	N	C	2.85493e-171
RE_31	3	169612	SNP	1	C	2	T	53.9/46.1	145/124	269	ACGGTTATAGTCAATAGTCT	GAACAGCTCAAACAAATAGG	912	169612	142296	16	833			1	32		124	123	149233	N	C	2.85493e-171
RE_31	3	172674	SNP	1	C	2	T	52.9/47.1	144/128	272	CGGCCCTTGATAATATTTTT	AATAATTTTGCCAGGTAACA	3062	172674	139234	17	834			1	32		124	123	149233	N	C	2.85493e-171
RE_31	3	175159	SNP	1	C	2	T	51.9/48.1	126/117	243	TGTTTAAGCTATCAGGCTGT	ACAAAAAGAGAAAATCAGAA	2485	175159	136749	18	835			1	32		124	123	149233	N	C	2.85493e-171
RE_31	3	176343	SNP	1	C	2	T	56.3/43.7	161/125	286	TGTTATTCAGATTGATAAAT	ATCATTTTACCATTTCAAAA	1184	176343	135565	19	836			1	32		124	123	149233	N	C	2.85493e-171
RE_31	3	176475	SNP	1	C	2	T	52.5/47.5	134/121	255	AGAAGAATACGAGATGTTTT	TGAGTCACTGATGGCGCATC	132	176475	135433	20	837			1	32		124	123	149233	N	C	2.85493e-171
RE_31	3	178239	SNP	1	C	2	T	50.6/49.4	133/130	263	CTCAGCTATGATAGTATCTT	ATATCTGATAAGGCTGAAGC	1764	178239	133669	21	838			1	32		124	123	149233	N	C	2.85493e-171
RE_31	3	180660	SNP	1	C	2	T	53.0/47.0	116/103	219	TATCGGAAACTCACGCTATT	TCGAAAAACCATGAGCAGAT	2421	180660	131248	22	839			1	32		124	123	149233	N	C	2.85493e-171
RE_31	3	180932	SNP	1	C	2	T	52.0/48.0	129/119	248	CCAGACCACCATTTGATAAT	ATGTCGGCAATATGACGACC	272	180932	130976	23	840			1	32		124	123	149233	N	C	2.85493e-171
RE_31	3	182508	SNP	1	C	2	T	53.8/46.3	129/111	240	TGATGAGAGTAAAGAAGAGT	AACGAACACGATAGAGAAGG	1576	182508	129400	24	841			1	32		124	123	149233	N	C	2.85493e-171
RE_31	3	183660	SNP	1	C	2	T	53.5/46.5	130/113	243	GCCAAGATCGAGTTCTATTT	TGCATTACTAAATCCTGTAA	1152	183660	128248	25	842			1	32		124	123	149233	N	C	2.85493e-171
RE_31	3	186338	SNP	1	C	2	T	50.2/49.8	116/115	231	CATCGGTGCAAGCGCCCACT	TACCTCTTTCAACTTCCACC	2678	186338	125570	26	843			1	32		124	123	149233	N	C	2.85493e-171
RE_31	3	186360	SNP	1	C	2	T	53.1/46.9	121/107	228	ACCTCTTTCAACTTCCACCA	CGGATAGACAGAAGCATAAT	22	186360	125548	27	844			1	32		124	123	149233	N	C	2.85493e-171
RE_31	3	186517	SNP	1	C	2	T	50.9/49.1	136/131	267	ACTATGGTTTTCCCACTTTT	AAAACATTTGAGCCTAAAAT	157	186517	125391	28	845			1	32		124	123	149233	N	C	2.85493e-171
RE_31	3	186750	SNP	1	C	2	T	52.4/47.6	142/129	271	AGTTTCTAACGTGGTACTTT	AGCCATTTCCAATATTAGAT	233	186750	125158	29	846			1	32		124	123	149233	N	C	2.85493e-171
RE_31	3	187491	SNP	1	C	2	T	50.8/49.2	133/129	262	TTCAACACGAAATTCCTGAT	CTCTTTCCATTATTAAATGG	741	187491	124417	30	847	14	2	1	32		124	123	149233	N	C	2.85493e-171
RE_31	3	187494	SNP	1	C	2	T	55.6/44.4	144/115	259	AACACGAAATTCCTGATCCT	TTTCCATTATTAAATGGATA	3	187494	124414	31	848	14	2	1	32		124	123	149233	N	C	2.85493e-171
RE_31	3	187855	SNP	1	C	2	T	53.7/46.3	115/99	214	TCCGGCTATTCAAAATGTTT	GGTTGTTGATACTACAGGAG	361	187855	124053	32	849			1	32		124	123	149233	N	C	2.85493e-171
RE_31	3	192090	SNP	1	C	2	T	54.0/46.0	136/116	252	GGCTTCGACTTCTAGAAGTT	ACCCTGTTTCCATTGGAAAA	4235	192090	119818	33	850			1	32		124	123	149233	N	C	2.85493e-171
RE_31	3	192231	SNP	1	C	2	T	54.5/45.5	150/125	275	ATTTTCTTCGATTTCCTTAT	AGTTAGACCAATGTAATGAA	141	192231	119677	34	851			1	32		124	123	149233	N	C	2.85493e-171
RE_31	3	192949	SNP	1	C	1	T	98.1	208	212	GAGACACAGGCAGTTGCTTC	AGCAACTGCCGTACGGCCGT	718	192949	118959	35	852			1	32		124	123	149233	N	C	2.85493e-171
RE_31	3	192963	SNP	1	C	2	T	51.5/48.5	117/110	227	TGCTTCCAGCAACTGCCGTA	GGCCGTTCTCATGCTGTCGA	14	192963	118945	36	853			1	32		124	123	149233	N	C	2.85493e-171
RE_31	3	193419	SNP	1	C	2	T	54.2/45.8	129/109	238	CGAGATAAACTGGTATTCTT	ATTAGATTCTCTAGGCCCTT	456	193419	118489	37	854			1	32		124	123	149233	N	C	2.85493e-171
RE_31	3	193553	SNP	1	C	2	T	51.9/48.1	135/125	260	AGTACTTTTGTTTATCATAT	TTGAGTTACCACATTAAATA	134	193553	118355	38	855			1	32		124	123	149233	N	C	2.85493e-171
RE_31	3	194142	SNP	1	C	2	T	53.8/46.2	134/115	249	TCACTTTTTATGAAATGTAT	AACCATATATAATAACTTAA	589	194142	117766	39	856			1	32		124	123	149233	N	C	2.85493e-171
RE_31	3	194312	SNP	1	C	2	T	52.8/47.2	141/126	267	CAAGCTGCTTCAATATTATT	GACCACTCAAGAAAGATATC	170	194312	117596	40	857			1	32		124	123	149233	N	C	2.85493e-171
RE_31	3	194422	SNP	1	C	2	T	55.9/44.1	138/109	247	AATACTCAGTTTCGACAGTT	AATAAGACATCTATAAAATC	110	194422	117486	41	858			1	32		124	123	149233	N	C	2.85493e-171
RE_31	3	194587	SNP	1	C	2	T	55.6/44.4	144/115	259	CACGGAATATGGGACTACTT	GCACAACAGTATAATTTTAT	165	194587	117321	42	859			1	32		124	123	149233	N	C	2.85493e-171
RE_31	3	195568	SNP	1	C	2	T	55.9/43.7	128/100	229	ATGACCACTTAAAAACAACT	AATATCATCCTCACTTTTTA	981	195568	116340	43	860			1	32		124	123	149233	N	C	2.85493e-171
RE_31	3	196891	SNP	1	C	2	T	53.5/46.5	136/118	254	ATGCTCATACGGAGTACCAT	GTGTTCATGGATCCTTATAG	1323	196891	115017	44	861			1	32		124	123	149233	N	C	2.85493e-171
RE_31	3	197590	SNP	1	C	2	T	50.6/49.0	125/121	247	AGCAAGTGCCCATGCTAACT	ATTCGTAGTACTGAATGCTT	699	197590	114318	45	862			1	32		124	123	149233	N	C	2.85493e-171
RE_31	3	198319	SNP	1	C	2	T	51.4/48.6	114/108	222	CGGCTTCCCCTCTTCCTCTT	ATCGTGCTCAGGCGTATCCT	729	198319	113589	46	863			1	32		124	123	149233	N	C	2.85493e-171
RE_31	3	199557	SNP	1	C	2	T	50.8/49.2	129/125	254	TTATTATAACAATTCTAGTT	ACTACAAACAGCACATTATC	1238	199557	112351	47	864			1	32		124	123	149233	N	C	2.85493e-171
RE_31	3	200306	SNP	1	C	2	T	51.4/48.6	130/123	253	TCGGTAAACGTACTTGGACT	CAAAACTGTGCTTAGATCAT	749	200306	111602	48	865			1	32		124	123	149233	N	C	2.85493e-171
RE_31	3	200858	SNP	1	C	2	T	53.4/46.6	150/131	281	GTACGCGGTTTTCTTGAATT	GCCCATTAGCTTTTGCTTTT	552	200858	111050	49	866			1	32		124	123	149233	N	C	2.85493e-171
RE_31	3	200991	SNP	1	C	2	T	53.0/47.0	143/127	270	GACCAGTCAACATAGAGTCT	AAGATGTGCAGGGCAAAGAT	133	200991	110917	50	867			1	32		124	123	149233	N	C	2.85493e-171
RE_31	3	201617	SNP	1	C	2	T	55.0/45.0	126/103	229	CGTACAGTCTATAAACTCAT	TAAATTATCTCCTGGAGAGC	626	201617	110291	51	868			1	32		124	123	149233	N	C	2.85493e-171
RE_31	3	202200	SNP	1	C	2	T	56.3/43.3	121/93	215	CTGTGCTATCATTTCAGGCT	AATTCCCTTCGAGAGTAGGA	583	202200	109708	52	869			1	32		124	123	149233	N	C	2.85493e-171
RE_31	3	203933	SNP	1	C	2	T	52.2/47.8	118/108	226	TGGACGAGTCGTACACAATC	GGACCACGTCGCCTGCCTTC	1733	203933	107975	53	870			1	32		124	123	149233	N	C	2.85493e-171
RE_31	3	205391	SNP	1	C	2	T	55.2/44.8	122/99	221	TCTGCTTTTTTCCTCTTTAT	ACACTATGTATGTGCTGCTC	1458	205391	106517	54	871			1	32		124	123	149233	N	C	2.85493e-171
RE_31	3	206480	SNP	1	C	1	T	99.3	268	270	TTCGTTGCAGTGAGCATCTT	GAGTTGGCTTTCATCCCCGT	1089	206480	105428	55	872			1	32		124	123	149233	N	C	2.85493e-171
RE_31	3	206552	SNP	1	C	2	T	59.5/40.5	156/106	262	TTCAACTGGGTCACGAGAAT	TTCCTGTTCCTGCACTCCGT	72	206552	105356	56	873			1	32		124	123	149233	N	C	2.85493e-171
RE_31	3	206999	SNP	1	C	2	T	58.2/41.8	131/94	225	CCCACCTTCGGCGGCTGGAT	CCCGCCACGCAAGAGTGGTT	447	206999	104909	57	874			1	32		124	123	149233	N	C	2.85493e-171
RE_31	3	207688	SNP	1	C	2	T	49.6/49.2	125/124	252	ACCATTCATTGTTTAAGTTT	GGGTAATACTTTTTTTTTCC	689	207688	104220	58	875			1	32		124	123	149233	N	C	2.85493e-171
RE_31	3	208203	SNP	1	C	2	T	50.6/49.4	124/121	245	AGTCCGGCGTGGCCGATGTT	ACGGAGTGGACGGCGTGCAG	515	208203	103705	59	876			1	32		124	123	149233	N	C	2.85493e-171
RE_31	3	209686	SNP	1	C	2	T	50.4/49.6	137/135	272	GAAGTGAAGCTAGATTCACT	TTACAAAAGGTATTGGATAC	1483	209686	102222	60	877			1	32		124	123	149233	N	C	2.85493e-171
RE_31	3	210354	SNP	1	C	2	T	53.6/46.4	149/129	278	ACACGTTTTTTTAATACTAT	TATATTGTGTATCTTATATT	668	210354	101554	61	878			1	32		124	123	149233	N	C	2.85493e-171
RE_31	3	210713	SNP	1	C	2	T	54.4/45.6	148/124	272	ATCTTATTCTACTTTCCGTT	TGATGAAGTCACCCCCTTGG	359	210713	101195	62	879			1	32		124	123	149233	N	C	2.85493e-171
RE_31	3	210897	SNP	1	C	2	T	51.7/48.3	138/129	267	GAAGGCGAGAAAAAGCAAAT	ACTGTGGTCGGTGCTACTTC	184	210897	101011	63	880			1	32		124	123	149233	N	C	2.85493e-171
RE_31	3	211987	SNP	1	C	2	T	53.9/46.1	152/130	282	AAATGAAATTATAAGATCTT	CTTTTTAATGAATATATTTT	1090	211987	99921	64	881			1	32		124	123	149233	N	C	2.85493e-171
RE_31	3	212543	SNP	1	C	2	T	50.4/49.6	130/128	258	GAAAATTAATAACCGGTCCT	GATTTTGTTACCTTCATGAT	556	212543	99365	65	882			1	32		124	123	149233	N	C	2.85493e-171
RE_31	3	214786	SNP	1	C	2	T	55.2/44.8	144/117	261	CTGCTTTTCTCGTAGCGCCT	TACAGTAGAATGGGGGGTGA	2243	214786	97122	66	883			1	32		124	123	149233	N	C	2.85493e-171
RE_31	3	215296	SNP	1	C	2	T	50.5/49.5	147/144	291	AAACCTACCAGATATTATAT	CTTTCTACAGTCAATGTTGC	510	215296	96612	67	884			1	32		124	123	149233	N	C	2.85493e-171
RE_31	3	216212	SNP	1	C	2	T	50.3/49.7	145/143	288	TTTGCGTAAAAAAAATGTTT	TTTGTGATTCTCCAGCTGTA	916	216212	95696	68	885			1	32		124	123	149233	N	C	2.85493e-171
RE_31	3	216758	SNP	1	C	2	T	55.0/45.0	138/113	251	CCGTCCTCGTCAATAGAAAT	AGCAATGTGCCTTGTTTGTT	546	216758	95150	69	886			1	32		124	123	149233	N	C	2.85493e-171
RE_31	3	217543	SNP	1	C	2	T	59.6/40.4	146/99	245	CATGAAAGTCGAGCCTCTAT	AGTAATGGGGTCCGACGCGG	785	217543	94365	70	887			1	32		124	123	149233	N	C	2.85493e-171
RE_31	3	220231	SNP	1	C	2	T	54.3/45.7	144/121	265	ACGAAGTACCAGATGCTTGC	GCGCACCTCTCGTGCGTCGC	2688	220231	91677	71	888			1	32		124	123	149233	N	C	2.85493e-171
RE_31	3	220265	SNP	1	C	2	T	51.6/48.4	143/134	277	GCGTCGCCAACGTGGTCTTT	ACATGCTTACCTACCCGCTA	34	220265	91643	72	889			1	32		124	123	149233	N	C	2.85493e-171
RE_31	3	220529	SNP	1	C	2	T	54.2/45.8	161/136	297	ATCTTCTTTTCCGGTTTGCT	CTGCGGGGACTTTCACCATG	264	220529	91379	73	890			1	32		124	123	149233	N	C	2.85493e-171
RE_31	3	221215	SNP	1	C	2	T	53.5/46.5	108/94	202	TAACCGCCATAATGGCTTTT	TTTTTTCTTTTTTTTTTCAC	686	221215	90693	74	891			1	32		124	123	149233	N	C	2.85493e-171
RE_31	3	221676	SNP	1	C	2	T	52.7/47.3	127/114	241	TTTAAACCATAATTTCAAAT	GAAATGGCACTATGGCCGAG	461	221676	90232	75	892			1	32		124	123	149233	N	C	2.85493e-171
RE_31	3	221733	SNP	1	C	2	T	51.5/48.5	138/130	268	CTCGAATGGAATAAAAAGTT	GGCTATCTCTTGGGCTCTGC	57	221733	90175	76	893			1	32		124	123	149233	N	C	2.85493e-171
RE_31	3	222883	SNP	1	C	2	T	53.0/47.0	97/86	183	TTGCATGATTAATTGAAAAT	ATATAGAGTATATCTTAACA	1150	222883	89025	77	894			1	32		124	123	149233	N	C	2.85493e-171
RE_31	3	224163	SNP	1	C	2	T	50.2/49.8	136/135	271	TTGAAGATTTATCTCCACTT	GAAGTAATGTAGGGGCTGGT	1280	224163	87745	78	895			1	32		124	123	149233	N	C	2.85493e-171
RE_31	3	224265	SNP	1	C	2	T	52.6/47.4	131/118	249	TCATGTCGAAACCACAATCT	AGCAATCATATTCCAATTCT	102	224265	87643	79	896			1	32		124	123	149233	N	C	2.85493e-171
RE_31	3	224430	SNP	1	C	2	T	55.8/44.2	129/102	231	TTTTGAGGAAATGGCAGACT	CTTCACACCTTTTTGAAGAT	165	224430	87478	80	897			1	32		124	123	149233	N	C	2.85493e-171
RE_31	3	225133	SNP	1	C	2	T	53.2/46.8	115/101	216	CCCCGTTGCCTTGCATTTTT	AATAGAAAGTGAAAAACTAA	703	225133	86775	81	898			1	32		124	123	149233	N	C	2.85493e-171
RE_31	3	226583	SNP	1	C	2	T	52.3/47.7	136/124	260	AAGGATCAGGACACTGTTAT	AACGAAGATAGAGTTGCTGG	1450	226583	85325	82	899			1	32		124	123	149233	N	C	2.85493e-171
RE_31	3	226873	SNP	1	C	2	T	51.3/48.7	136/129	265	TTATTTCGTTATTCACAATT	GTCATGAAGGCCAGCGTAGT	290	226873	85035	83	900			1	32		124	123	149233	N	C	2.85493e-171
RE_31	3	228251	SNP	1	C	2	T	54.9/45.1	130/107	237	TGTGTGGTGGTAACCGCAGT	GCGGTACTTGTGGATAATGC	1378	228251	83657	84	901			1	32		124	123	149233	N	C	2.85493e-171
RE_31	3	228382	SNP	1	C	2	T	52.7/47.3	147/132	279	TAAGAGTTTTGAAACGCTTT	TCTATCTGTTGTTATTTCGC	131	228382	83526	85	902			1	32		124	123	149233	N	C	2.85493e-171
RE_31	3	228755	SNP	1	C	2	T	57.0/43.0	146/110	256	TCATCTTCTGTGGTGGTTCT	ATAGTGCTAGTGTCAAATGA	373	228755	83153	86	903			1	32		124	123	149233	N	C	2.85493e-171
RE_31	3	230060	SNP	1	C	2	T	56.0/44.0	139/109	248	TAGTTTGCAGAGTAGCCACT	ATTATTATGCTAGTTTTTCT	1305	230060	81848	87	904			1	32		124	123	149233	N	C	2.85493e-171
RE_31	3	234714	SNP	1	C	2	T	50.2/49.8	104/103	207	TCCAGGAAAGGTAATAAACT	AGATTTTTTTTTATACTATT	4654	234714	77194	88	905			1	32		124	123	149233	N	C	2.85493e-171
RE_31	3	235485	SNP	1	C	2	T	53.3/46.7	136/119	255	ATGGCGTCGGAGCAAACCAT	GGCTACACCAGAGGCTGGAG	771	235485	76423	89	906			1	32		124	123	149233	N	C	2.85493e-171
RE_31	3	235828	SNP	1	C	2	T	53.3/46.7	145/127	272	AGTGTCGTTAGCATTAATGT	GTCTAATGCTTACGTGAGAA	343	235828	76080	90	907			1	32		124	123	149233	N	C	2.85493e-171
RE_31	3	236108	SNP	1	C	2	T	51.6/48.4	144/135	279	GTGAGCTACCTGTGGACTAC	GTGTGCGATTGCTATGTGAA	280	236108	75800	91	908			1	32		124	123	149233	N	C	2.85493e-171
RE_31	3	237026	SNP	1	C	2	T	56.3/43.7	161/125	286	AGGTCACATATTCTTTGCTT	AATTGCTCTCTAGCAAACTC	918	237026	74882	92	909			1	32		124	123	149233	N	C	2.85493e-171
RE_31	3	237251	SNP	1	C	2	T	53.4/46.6	151/132	283	CCAGTCCCCCCGCCACACAT	GTGGAATAATCACTATCGAA	225	237251	74657	93	910			1	32		124	123	149233	N	C	2.85493e-171
RE_31	3	237970	SNP	1	C	2	T	55.3/44.7	146/118	264	GATTTAAACCACCCAATTTC	AGAGCCTTGATGTGTTTAAC	719	237970	73938	94	911			1	32		124	123	149233	N	C	2.85493e-171
RE_31	3	239460	SNP	1	C	2	T	54.4/45.6	143/120	263	ACCCAGTGCGCATGCGACTT	AAAATGTTGATACATCTGCC	1490	239460	72448	95	912			1	32		124	123	149233	N	C	2.85493e-171
RE_31	3	239698	SNP	1	C	2	T	55.4/44.6	138/111	249	TCACAAGATGTATAGGTTCC	AACTTAAAGAAGTGATCCAC	238	239698	72210	96	913			1	32		124	123	149233	N	C	2.85493e-171
RE_31	3	240132	SNP	1	C	2	T	53.1/46.9	139/123	262	TCTGTTATATCAATTGTCTT	ACAGGGTCACTGGCCTTCTT	434	240132	71776	97	914			1	32		124	123	149233	N	C	2.85493e-171
RE_31	3	241076	SNP	1	C	2	T	53.1/46.9	113/100	213	GCGTTCCGCACAGTTCTAGT	CTAGATCCTACAACGGTACG	944	241076	70832	98	915			1	32		124	123	149233	N	C	2.85493e-171
RE_31	3	242915	SNP	1	C	2	T	59.5/40.1	141/95	237	ACAGCAGAATTTTGGAACGC	CTTGACTAGAATATTGCTGA	1839	242915	68993	99	916			1	32		124	123	149233	N	C	2.85493e-171
RE_31	3	246748	SNP	1	C	2	T	56.1/43.9	125/98	223	ATGACAAAATCCATCGATAT	GCGCTCGCTGACTTATGGCG	3833	246748	65160	100	917			1	32		124	123	149233	N	C	2.85493e-171
RE_31	3	248077	SNP	1	C	2	T	57.1/42.9	137/103	240	TACCAGTTCAACCTTATTCT	AATCATTGTTTAACTCTTGC	1329	248077	63831	101	918			1	32		124	123	149233	N	C	2.85493e-171
RE_31	3	248287	SNP	1	C	2	T	53.5/46.1	137/118	256	GGAAAAATCTTACTTTAGTT	TGAAATTTCACCATCGCGAT	210	248287	63621	102	919			1	32		124	123	149233	N	C	2.85493e-171
RE_31	3	248966	SNP	1	C	2	T	50.9/49.1	119/115	234	GGTGTAGTCTTGTAGGAACT	AATATGATGATTTGCAAGTG	679	248966	62942	103	920			1	32		124	123	149233	N	C	2.85493e-171
RE_31	3	249775	SNP	1	C	2	T	50.3/49.1	85/83	169	ATCCTCATTGTAAGGGTCCT	AGTGACAATTTGAGACAACT	809	249775	62133	104	921			1	32		124	123	149233	N	C	2.85493e-171
RE_31	3	250606	SNP	1	C	2	T	54.1/45.9	113/96	209	GCCATAGCCCTTGTAACTCT	TTCAAAGTCCAGAGGACCAT	831	250606	61302	105	922			1	32		124	123	149233	N	C	2.85493e-171
RE_31	3	251586	SNP	1	C	2	T	50.2/49.8	134/133	267	CTCGTGGATCATATCGCACT	TGGATTGCTCAAACTCATTG	980	251586	60322	106	923			1	32		124	123	149233	N	C	2.85493e-171
RE_31	3	252855	SNP	1	C	2	T	51.7/48.3	135/126	261	ATTGGCAAGTTTATACCTCA	GGCTTGAAAAGAAGGCAAGT	1269	252855	59053	107	924			1	32		124	123	149233	N	C	2.85493e-171
RE_31	3	256026	SNP	1	C	2	T	50.4/49.6	127/125	252	TATCATTTACTAATAAAGAT	ATAAGACAATTAAGTGAACT	3171	256026	55882	108	925			1	32		124	123	149233	N	C	2.85493e-171
RE_31	3	256503	SNP	1	C	2	T	59.3/40.7	144/99	243	GAAAACGAACAGAAATGGCT	ATTTATGACAAAAAAGATCA	477	256503	55405	109	926			1	32		124	123	149233	N	C	2.85493e-171
RE_31	3	258492	SNP	1	C	2	T	54.0/46.0	129/110	239	TTCCTATGACCTTGCAACAT	AATAACGGATTGCCGGATTT	1989	258492	53416	110	927			1	32		124	123	149233	N	C	2.85493e-171
RE_31	3	260487	SNP	1	C	2	T	54.1/45.9	131/111	242	GTATTCGAAACGCTGGCAGT	ATATTGGTTTGGATGGAAAG	1995	260487	51421	111	928			1	32		124	123	149233	N	C	2.85493e-171
RE_31	3	261854	SNP	1	C	2	T	53.8/46.2	113/97	210	GCCCGTTCTTAAACAGCGAT	CACCGAGGAACTATACTCGC	1367	261854	50054	112	929			1	32		124	123	149233	N	C	2.85493e-171
RE_31	3	265735	SNP	1	C	2	T	52.2/47.8	141/129	270	GCTCCTACCGAAACTTCTTC	AGCTATGCAGTTTCTTCCTC	3881	265735	46173	113	930			1	32		124	123	149233	N	C	2.85493e-171
RE_31	3	268737	SNP	1	C	2	T	56.0/44.0	136/107	243	GTACTCTTTACCTTCTTCTT	TACACCTTCCCAATATTCAC	3002	268737	43171	114	931			1	32		124	123	149233	N	C	2.85493e-171
RE_31	3	269238	SNP	1	C	2	T	52.4/47.6	118/107	225	CTCTGTTTCTACATCATCAT	ATCATCATTCTCAACAACAA	501	269238	42670	115	932			1	32		124	123	149233	N	C	2.85493e-171
RE_31	3	272281	SNP	1	C	2	T	56.2/43.8	132/103	235	ATATACTTTCCTTTTTCCCT	TTTCAGCTATATTGTTCAAG	3043	272281	39627	116	933			1	32		124	123	149233	N	C	2.85493e-171
RE_31	3	274244	SNP	1	C	2	T	56.1/43.4	137/106	244	ATAAAGAGACATCCCTTCTT	AAAAAAGTTCAGTGGTCGTT	1963	274244	37664	117	934			1	32		124	123	149233	N	C	2.85493e-171
RE_31	3	277268	SNP	1	C	2	T	52.1/47.9	85/78	163	GGGAAAGAACAGTACGCAAA	TGCCTATGATTGCAATCTTG	3024	277268	34640	118	935			1	32		124	123	149233	N	C	2.85493e-171
RE_31	3	278852	SNP	1	C	2	T	55.8/44.2	129/102	231	TCCGATGGTTTTAGACGCAA	GAACCGTGGGAACGTTATAG	1584	278852	33056	119	936			1	32		124	123	149233	N	C	2.85493e-171
RE_31	3	279432	SNP	1	C	2	T	51.4/48.6	125/118	243	AATAAATCACCGTCATCGTT	AAGGACGTTATTTCTACAAT	580	279432	32476	120	937			1	32		124	123	149233	N	C	2.85493e-171
RE_31	3	281475	SNP	1	C	2	T	50.4/49.6	114/112	226	GAAATTTTGTTGGAAGTAGT	GAAAAGTCATCAGGAATTGC	2043	281475	30433	121	938			1	32		124	123	149233	N	C	2.85493e-171
RE_31	3	290889	SNP	1	C	2	T	58.6/41.4	140/99	239	ATTATCCGCCAAGTACAATT	TTTACTCTTCGAAGACAGAA	9414	290889	21019	122	939			1	32		124	123	149233	N	C	2.85493e-171
RE_31	3	292639	SNP	1	C	2	T	55.0/44.6	133/108	242	AGTACCATTCTCTTCAACTT	AATAGTTCTAACCATTGATT	1750	292639	19269	123	940			1	32		124	123	149233	N	C	2.85493e-171
RE_31	3	297122	SNP	1	C	2	T	53.7/46.3	132/114	246	GAAGAATTATGGGCCACCCT	CATGTTAGACCACCGTCTCG	4483	297122	14786	124	941			1	32		124	123	149233	N	C	2.85493e-171
RE_31	3	299019	SNP	1	C	2	T	55.3/44.7	140/113	253	AAATGGTGAAAACTTTTCCT	ACTATGTCCAATTGATGCTT	1897	299019	12889	125	942			1	32		124	123	149233	N	C	2.85493e-171
RE_31	4	1167750	SNP	1	C	1	T	100	114	114	AGCTAGGATCTGGAAACAAT	AGTGGTTTGCCATTTAACAG		1167750	362462	126	943
RE_31	4	1282617	SNP	1	C	1	T	99.1	106	107	ACATATCATTGTTTACTTTT	GAGGAAACATAACTTTCAAC	114867	1282617	247595	127	944
RE_31	4	1332801	SNP	1	C	1	T	99.3	139	140	TCTTATCTGTGCGTTCTGCT	AGAAGTTTCGCTGCAGTTTT	50184	1332801	197411	128	945
RE_31	4	1438587	SNP	1	C	1	A	98.5	128	130	GAAGTAGTTATACTTTGCAA	AACTGGGATTTTTCACTCGG	105786	1438587	91625	129	946
RE_31	4	1478954	SNP	1	C	1	T	99.2	118	119	TAGCATTACTGCCAGCGCAT	TTCAAATACAGGTTTATATG	40367	1478954	51258	130	947
RE_31	5	267143	SNP	1	C	1	T	98.9	89	90	CCTCCAACGCGTTTTAGACT	ACCACTATTTTACTGTCTAA		267143	308624	131	948
RE_31	5	471280	SNP	1	C	1	T	98.3	114	116	GAAGAGGTTTTCGGGTACAT	GAGTACGACTCTTCTTTGTT	204137	471280	104487	132	949
RE_31	6	54926	SNP	1	G	1	A	100	135	135	AGAGAGATTGGGAAGGAAAG	ATCAAACAAACCCAAAAATA		54926	215228	133	950
RE_31	7	314333	SNP	1	G	1	A	100	84	84	CGAGAAACAGAAGAGGCCTT	AAAATGAATTGTAAAAGCGT		314333	773303	134	951
RE_31	7	604810	SNP	1	C	1	T	100	126	126	CTCCCTTTTTTCTCTCTCTT	GTTTCTTTCCTTCCAGTAAA	290477	604810	482826	135	952
RE_31	7	610205	SNP	1	G	1	A	96.4	135	140	TGACATAGTGAATGTAACAC	AACGCAATTCATTGATGACA	5395	610205	477431	136	953
RE_31	7	908100	SNP	1	G	1	A	100	124	124	AGAATATCCTGAGCTTTGGC	GAGCCAATAGAAACTGCATG	297895	908100	179536	137	954
RE_31	8	396285	SNP	1	C	1	T	97.5	119	122	CAACAGCAGTAACCCACGTT	GCAGTGAGGACCATATGATA		396285	161839	138	955
RE_31	8	464340	SNP	1	C	1	A	99.1	106	107	AGGTTAAAATTTGAGGATTG	GACCAATTTATGTCATTTTT	68055	464340	93784	139	956
RE_31	8	547274	SNP	1	G	2	A	53.8/45.5	143/121	266	AACAGAACACATCCCTAAAC	AAGCCGCACAATCTTGGCGT	82934	547274	10850	140	957
RE_31	10	113973	SNP	1	C	1	T	100	133	133	AGTCTAACGACAATCAATTT	GATTATGTCCTTCCTTTTAC		113973	624711	141	958
RE_31	10	129624	SNP	1	C	1	T	97.2	106	109	ATAAAACTAACATTAGGAAC	CGACAACAGAACAAGCCAAA	15651	129624	609060	142	959
RE_31	10	166697	SNP	1	G	1	A	100	96	96	TACTAATTGAGCAAAATAGA	AAGGAAAGAGAGGATTCTCT	37073	166697	571987	143	960
RE_31	10	166709	SNP	1	G	1	A	100	86	86	AAAATAGAGAAGGAAAGAGA	GATTCTCTCTCTGAGTAAAA	12	166709	571975	144	961
RE_31	10	690745	SNP	1	C	1	T	98.3	118	120	TACAATGAAGGTCGAGAAAT	ATCTAAAGGCTTGGAAGTTT	524036	690745	47939	145	962
RE_31	11	93490	SNP	1	C	1	T	96.6	114	118	CGGTTTTGTAGTTTGGATGT	ATTAGAGATCTACCACCCAA		93490	572799	146	963
RE_31	11	259041	SNP	1	C	1	T	100	111	111	TTTCCTATCTTTGTTCTTTT	TTCTCATAATCAAGAATAAA	165551	259041	407248	147	964
RE_31	12	704775	SNP	1	C	1	T	100	106	106	AGTGCATTGTGCTTCCATCT	TGGCGTGAACTTTGGTCGCG		704775	371345	148	965
RE_31	12	705601	SNP	1	C	1	T	99.3	143	144	CAGAATTGAAATTCGCAATT	AAAACTCTAGAGACACGCAA	826	705601	370519	149	966
RE_31	15	260394	SNP	1	G	1	A	100	111	111	TAAATGACTACCAGGTATCT	AGAGTGTAGTTAAAACTTTA		260394	830895	150	967
RE_31	16	627389	SNP	1	C	1	T	97.5	119	122	GGTATTACTTGTCCCAACCT	ATTCCTCTTTCCATTATCAA		627389	320669	151	968
RE_31	16	871703	SNP	1	C	1	T	99.1	114	115	GAAAGGATAGTCTACTTTGT	ATAGAATGGAACAACAACGA	244314	871703	76355	152	969
RE_31	16	921775	SNP	1	C	1	T	97.5	77	79	TGATATTTTGTTTTTTTTTT	CTTCTCTTTTTTTATTCTTT	50072	921775	26283	153	970
RE_32	1	13939	SNP	1	C	1	T	90.6	106	117	GATACATATATCTACTTTTT	AAAAAAGGAAGCGCAAGAAT		13939	199075	1	971
RE_32	2	255786	SNP	1	G	1	A	99.2	132	133	CAAATTGGTCTTTACCCAAT	AATGGGGAAGGGGGGGTGGC		255786	552796	2	972
RE_32	2	391565	SNP	1	G	1	A	100	188	188	ATATATATGTGCGAGTGCAC	AAAGTGCACCACGGCAATCC	135779	391565	417017	3	973
RE_32	2	680211	SNP	1	G	1	A	100	117	117	TCAATAGAAATACGTACGCG	AATTATTTCTCTTTGTAACA	288646	680211	128371	4	974
RE_32	3	138973	SNP	1	C	2	T	52.0/48.0	93/86	179	ATTTTCATAACGAATCTCTT	TATTCTTATGTACCGTTCCG		138973	172935	5	975			1	33		28	28	151917	C		1.30941e-33
RE_32	3	166720	SNP	1	C	2	T	53.3/46.7	138/121	259	AGCAGCATTTTCTTGGCCCT	AGCATCTTCTAATTTCTTCC	27747	166720	145188	6	976			1	33		28	28	151917	C		1.30941e-33
RE_32	3	167119	SNP	1	C	2	T	51.3/48.7	121/115	236	CGGCCGACGATGGACATTTT	GAGAAGTCCATCTTCTTGGT	399	167119	144789	7	977			1	33		28	28	151917	C		1.30941e-33
RE_32	3	169934	SNP	1	C	2	T	50.8/49.2	133/129	262	GCACTCATTTCCTGCGGAGT	AAAACATTACTTTCAATCAT	2815	169934	141974	8	978			1	33		28	28	151917	C		1.30941e-33
RE_32	3	174637	SNP	1	C	2	T	56.4/43.6	127/98	225	GAAGTGGGTAAGTGCTATTT	TATAGGAGTTCAAACTTGGT	4703	174637	137271	9	979			1	33		28	28	151917	C		1.30941e-33
RE_32	3	174941	SNP	1	C	2	T	53.5/46.5	145/126	271	ATATTTCCAAATCCATAATT	TAGATACTGATGCCTACGAA	304	174941	136967	10	980			1	33		28	28	151917	C		1.30941e-33
RE_32	3	175692	SNP	1	C	2	T	55.1/44.9	157/128	285	AGACATGATTGGAGGAATTT	AAACGACAAGATAACTGCAA	751	175692	136216	11	981			1	33		28	28	151917	C		1.30941e-33
RE_32	3	177302	SNP	1	C	2	T	51.7/48.3	135/126	261	TTATCGAACATATGGAGACT	TTGAGTCGGAGCCAGTTGGA	1610	177302	134606	12	982			1	33		28	28	151917	C		1.30941e-33
RE_32	3	187212	SNP	1	C	2	T	53.5/46.5	136/118	254	CCAGCAGCAGATATAGTGTT	GAATGATTGGTAATGTTGGA	9910	187212	124696	13	983			1	33		28	28	151917	C		1.30941e-33
RE_32	3	190455	SNP	1	C	2	T	52.2/47.8	141/129	270	CAGGTTAGTTACGAATGTAT	ATAAGAACTGAAGAGCGTCT	3243	190455	121453	14	984			1	33		28	28	151917	C		1.30941e-33
RE_32	3	192269	SNP	1	C	2	T	57.6/42.4	148/109	257	GAATCTTCAATTGCCTCGTT	TTTTTTTGTTTATAAACAGC	1814	192269	119639	15	985			1	33		28	28	151917	C		1.30941e-33
RE_32	3	195283	SNP	1	C	2	T	52.5/47.5	138/125	263	AATATCAAGTTTACCTTCTT	ATTACTATTCATCTTCGCCA	3014	195283	116625	16	986			1	33		28	28	151917	C		1.30941e-33
RE_32	3	200466	SNP	1	C	2	T	51.2/48.8	132/126	258	CTTATCTTGGCACAAATATT	TTTTGCATTTAGTTCTATAC	5183	200466	111442	17	987			1	33		28	28	151917	C		1.30941e-33
RE_32	3	202291	SNP	1	C	2	T	56.9/43.1	153/116	269	ATTAAAGTGTCGTTGTAGTT	AGATGAGATAGCGACTCAAT	1825	202291	109617	18	988			1	33		28	28	151917	C		1.30941e-33
RE_32	3	206798	SNP	1	C	2	T	51.0/48.6	128/122	251	ATCAGTTGCAGCAATTTCTT	ATGTTCTGTTTGTTCCCCGT	4507	206798	105110	19	989			1	33		28	28	151917	C		1.30941e-33
RE_32	3	208132	SNP	1	C	2	T	53.3/46.7	146/128	274	GGGCCAAACGCCATACGACT	GTTCGTCGAGAACGGTGAAG	1334	208132	103776	20	990			1	33		28	28	151917	C		1.30941e-33
RE_32	3	218312	SNP	1	C	2	T	53.5/46.5	116/101	217	GTGAATATACACAGGCTATT	AAATGTGCCAGCAAGGACTG	10180	218312	93596	21	991			1	33		28	28	151917	C		1.30941e-33
RE_32	3	229613	SNP	1	C	2	T	49.6/49.6	125/125	252	CGCGGGTCAATGATTCTTAT	ACAGTGGGCACTTCAGAGGA	11301	229613	82295	22	992			1	33		28	28	151917	C		1.30941e-33
RE_32	3	230164	SNP	1	C	2	T	51.0/49.0	151/145	296	GACAAACAGCCTCCGTCGAT	GAAGCAGCTATAAGCGTAGG	551	230164	81744	23	993			1	33		28	28	151917	C		1.30941e-33
RE_32	3	232091	SNP	1	C	2	T	53.1/46.9	155/137	292	TAACCATAAGTCTCTAACCT	GCGCTCAACATTGGTAAACT	1927	232091	79817	24	994			1	33		28	28	151917	C		1.30941e-33
RE_32	3	232430	SNP	1	C	2	T	51.9/48.1	147/136	283	AAATGTGATCAATGTTGGCT	ATTGTCGGCATTTTTGCGAA	339	232430	79478	25	995			1	33		28	28	151917	C		1.30941e-33
RE_32	3	233142	SNP	1	C	2	T	52.1/47.9	148/136	284	ACTGTGCAACCATACTTACT	ATCCATTCCGCTAAACGGCC	712	233142	78766	26	996			1	33		28	28	151917	C		1.30941e-33
RE_32	3	249917	SNP	1	C	2	T	52.9/47.1	110/98	208	TCAGGCGACAAATCTCTCTT	GATCTGCGTCCACTTTGCAG	16775	249917	61991	27	997			1	33		28	28	151917	C		1.30941e-33
RE_32	3	267622	SNP	1	C	2	T	51.7/48.3	124/116	240	TCAAATTCAACCGAAACCAT	GCAGTTATATCTAATATTCA	17705	267622	44286	28	998			1	33		28	28	151917	C		1.30941e-33
RE_32	3	268445	SNP	1	C	2	T	53.1/46.9	120/106	226	CTGTGCAAATGAGAAGTACT	CTTTTCCATACTTAACTTCT	823	268445	43463	29	999			1	33		28	28	151917	C		1.30941e-33
RE_32	3	275352	SNP	1	C	2	T	54.2/45.8	129/109	238	TTATAATATCATCGTGCGCA	CGATTCGAGTGAGTACGTTT	6907	275352	36556	30	1000			1	33		28	28	151917	C		1.30941e-33
RE_32	3	282087	SNP	1	C	2	T	51.2/48.8	107/102	209	GCGCAAATGCCTACCCAAAT	CTAACCTCCGAACAAATAAG	6735	282087	29821	31	1001			1	33		28	28	151917	C		1.30941e-33
RE_32	3	290889	SNP	1	C	2	T	50.8/49.2	120/116	236	ATTATCCGCCAAGTACAATT	TTTACTCTTCGAAGACAGAA	8802	290889	21019	32	1002			1	33		28	28	151917	C		1.30941e-33
RE_32	4	272270	DIP	2	TT	2	--	54.5/27.3	54/27	99	GCTGCATATAATATGTACAG	TTTTTTTTTTTTTTTTTTTT		272270	1257942	33	1003
RE_32	4	410360	SNP	1	C	1	T	99.3	137	138	TACGTTACCTTAAATTCTTT	TCCCTTTAATTTTCTTTTAT	138090	410360	1119852	34	1004
RE_32	4	1475777	SNP	1	C	1	T	100	134	134	TGGGCTTGTCGCAACGGGAT	AGGACCAAGAACAGGGGTGC	1065417	1475777	54435	35	1005
RE_32	5	85582	SNP	1	C	1	T	98.4	124	126	CTAAATTCCTCTCCTTTTAT	AATTGCTTCCTTTCCTTCTT		85582	490185	36	1006
RE_32	5	317669	SNP	1	C	1	T	99.3	151	152	ATTACCTTCCAGCATTTTTT	AAATGTGTTCACACGCCCTG	232087	317669	258098	37	1007
RE_32	7	392889	SNP	1	C	1	T	100	150	150	CATCTTTCCTACTTCTGTTT	CGTTTATATTTTGTATTACG		392889	694747	38	1008
RE_32	8	251103	SNP	1	C	1	T	99.1	108	109	AAATCATGCAATTCTTTTTT	CGTCCATCCTGTTGATACAT		251103	307021	39	1009
RE_32	10	166720	SNP	1	C	1	T	98.6	69	70	GGAAAGAGAGGATTCTCTCT	TGAGTAAAATCGATGAGTGG		166720	571964	40	1010
RE_32	10	222157	SNP	1	G	1	A	99.4	155	156	TAAAGAAGAAGTAACAAAGG	AAGAAGTTTTTGCCAATCGG	55437	222157	516527	41	1011
RE_32	11	437487	SNP	1	G	1	A	99.4	153	154	ATGATAACTGCGAAAAGATA	ATAAAATCAGCATTAAAGGG		437487	228802	42	1012
RE_32	12	339611	Complex DIP	10	TATGTATTTA	2	----------	41.0/27.4	48/32	117	AGTGATGTATTATGTATATG	TATGTATTTATATATATATG		339611	736509	43	1013
RE_32	12	586227	SNP	1	G	1	A	100	106	106	TCAAAGGCCATCTCAGACAA	TAGATCTACATTGGAGTTTC	246616	586227	489893	44	1014
RE_32	13	228307	SNP	1	C	1	T	100	136	136	GTATTGCTCAGAATCAAACT	TTTCAGAATCGCCAGATATT		228307	695949	45	1015
RE_32	14	257953	SNP	1	C	1	T	99.2	128	129	TTGAATAGTGGCTTTTTGGT	AGCGTTTCCAGCACCTTTAC		257953	526120	46	1016
RE_32	14	348365	SNP	1	G	1	A	99.3	152	153	TTTCTATAGGTTGCTGCGAT	AGGAAACTATTTTCTTCTTT	90412	348365	435708	47	1017
RE_32	14	444494	SNP	1	C	1	T	100	134	134	ATGACAGGTAGTTGTTGTTT	GAATTGCTACTTTCACGCAT	96129	444494	339579	48	1018
RE_32	16	55061	SNP	1	C	1	T	98.2	110	112	CACCACCGCTTGGATCTGTT	CAGCAATAGACAAAACTGTG		55061	892997	49	1019
RE_32	16	432490	SNP	1	G	1	A	100	130	130	AGTTTGGTAATATTCAATTC	AAGTGTTCAGTCTTTTACTT	377429	432490	515568	50	1020
RE_32	16	519206	SNP	1	C	1	T	100	131	131	ATAGCTTGTTCTTCCGCTTT	AGCGCCAGCATGGGGCCCAA	86716	519206	428852	51	1021
RE_32	16	785466	SNP	1	C	1	T	99.3	138	139	CGTAGGAGAAATGAAGTTTT	AAGCTCGGAACCGTTGTATT	266260	785466	162592	52	1022
RE_32	16	799188	SNP	1	G	1	A	100	150	150	AAAGCTTGGGAAAAATAATT	AGAAGGGCAAGAAGTGACGT	13722	799188	148870	53	1023
RE_32	16	930473	SNP	1	G	1	A	100	136	136	TTTGTGGCTTAGCATCTCGT	AGGATATGGAAGACTATATG	131285	930473	17585	54	1024
RE_33	3	183246	SNP	1	C	2	T	59.1/40.9	91/63	154	TATTTCATCTATCGATGGCT	TATAAGACCATTTGGGCCTG		183246	128662	1	1025			1	34		15	15	109012	C		6.17334e-20
RE_33	3	196727	SNP	1	C	2	T	53.6/46.4	90/78	168	TATACATTTCCTAGACAATT	ACATCCACAACAATAGGCTT	13481	196727	115181	2	1026			1	34		15	15	109012	C		6.17334e-20
RE_33	3	206795	SNP	1	C	2	T	59.3/40.7	112/77	189	AACATCAGTTGCAGCAATTT	TTCATGTTCTGTTTGTTCCC	10068	206795	105113	3	1027			1	34		15	15	109012	C		6.17334e-20
RE_33	3	208100	SNP	1	C	2	T	54.6/45.4	100/83	183	CTGGGTGGAGACTTCACTAT	AGGAATGTGGAGGGCCAAAC	1305	208100	103808	4	1028			1	34		15	15	109012	C		6.17334e-20
RE_33	3	210630	SNP	1	C	2	T	52.0/48.0	91/84	175	CAAGACTTAGCCTTTGCTAT	ATGAGACTATACATTGCCCA	2530	210630	101278	5	1029			1	34		15	15	109012	C		6.17334e-20
RE_33	3	212237	SNP	1	C	2	T	52.6/47.4	101/91	192	CCCAGCTTTGCTCAATGCAT	GTCTTGAACAACGTCTTGAG	1607	212237	99671	6	1030			1	34		15	15	109012	C		6.17334e-20
RE_33	3	216817	SNP	1	C	2	T	50.8/49.2	100/97	197	ATTTTTGCGATGCTCGTATT	AAACGTGAACGATTTGTTGT	4580	216817	95091	7	1031			1	34		15	15	109012	C		6.17334e-20
RE_33	3	224551	SNP	1	C	2	T	50.0/50.0	87/87	174	AATTTCACCAAGAAAGTCCT	TGCACCCGATGTCCTCACAA	7734	224551	87357	8	1032			1	34		15	15	109012	C		6.17334e-20
RE_33	3	229219	SNP	1	C	2	T	52.0/48.0	104/96	200	GACGATGGCAACCGAGTTAT	GTTAGATGATAATGCAACGA	4668	229219	82689	9	1033			1	34		15	15	109012	C		6.17334e-20
RE_33	3	241637	SNP	1	C	2	T	52.8/47.2	112/100	212	CCCATTTGCCTGGGATTCCT	TTCATAGTCTTTTCCAACGT	12418	241637	70271	10	1034			1	34		15	15	109012	C		6.17334e-20
RE_33	3	248081	SNP	1	C	2	T	54.7/45.3	99/82	181	AGTTCAACCTTATTCTCAAT	ATTGTTTAACTCTTGCGTTA	6444	248081	63827	11	1035			1	34		15	15	109012	C		6.17334e-20
RE_33	3	259073	SNP	1	C	2	T	50.5/49.5	100/98	198	CATAACAATCTTTCTATTTT	AATATCCCAAATTCTAATCA	10992	259073	52835	12	1036			1	34		15	15	109012	C		6.17334e-20
RE_33	3	263570	SNP	1	C	2	T	54.1/45.9	111/94	205	AAGCAACAGGGGAAGGCTTC	ACTCCTCCCGTGAAGAAATC	4497	263570	48338	13	1037			1	34		15	15	109012	C		6.17334e-20
RE_33	3	290889	SNP	1	C	2	T	55.6/44.4	125/100	225	ATTATCCGCCAAGTACAATT	TTTACTCTTCGAAGACAGAA	27319	290889	21019	14	1038			1	34		15	15	109012	C		6.17334e-20
RE_33	3	292257	SNP	1	C	2	T	54.1/45.9	93/79	172	TAGTCGTAAAATTTCCTTCT	ATTAAGACACCGAAAATAGC	1368	292257	19651	15	1039			1	34		15	15	109012	C		6.17334e-20
RE_33	4	490097	SNP	1	C	1	T	100	90	90	AGATGGTATACCTGTATCAT	ATTTCATATAATGATTTGCT		490097	1040115	16	1040
RE_33	4	549999	SNP	1	C	1	T	100	84	84	CAAGGCTTTTAATGGAGCTT	GCTCTTAAAAGAAAAAACTT	59902	549999	980213	17	1041
RE_33	4	1088986	SNP	1	C	1	T	100	102	102	CAGGCTTCCATACGCTCTAT	GATCGTGCAAACATTTATAC	538987	1088986	441226	18	1042
RE_33	4	1265633	SNP	1	G	1	A	100	92	92	AGAAATCGACAAGGCGAGCA	AGGGCGAAAAGCGCGACCAA	176647	1265633	264579	19	1043
RE_33	5	413164	SNP	1	G	1	A	100	84	84	AACCAAGTTCTTCTCTAACT	ATACCTAATCCATTCAATTG		413164	162603	20	1044
RE_33	7	1001246	SNP	1	C	1	T	100	77	77	GAGACAACGTTTGAAGAATT	GTAGGTGCAGGTGAGCATAT		1001246	86390	21	1045
RE_33	10	403071	SNP	1	G	1	A	100	104	104	TCGGCCGTCGATGTGTTTAC	ATTGGCCAGTATACTTACTC		403071	335613	22	1046
RE_33	10	721333	SNP	1	C	1	T	100	131	131	ATGTCTGCCAAGATTAGCTT	GAAGATTAGTCAAATCAATA	318262	721333	17351	23	1047
RE_33	12	14558	DIP	1	-	1	T	59.6	59	99	TATTTGAATACTTCCTACTA	TTTTTTTTTTTTTTTAACTA		14558	1061562	24	1048
RE_33	13	608488	SNP	1	G	1	A	100	106	106	TAATAAAAAAAGAATTTCTC	AAAATGTCTTACAATTAATT		608488	315768	25	1049
RE_33	14	66243	SNP	1	G	1	A	100	113	113	TTCCTTTCGATAAGGACGCA	AAGGCACCTTACTAGACCAT		66243	717830	26	1050
RE_33	15	1081624	DIP	1	G	1	-	44.4	8	18	TTTTTTTTTTTTTTTTTTTT	TTTTTTTATGACTAAATAAA		1081624	9665	27	1051
RE_33	16	584672	SNP	1	C	1	T	100	95	95	CTTTTCCTTTCATGGCTTTT	AAATGTCTCAGCATATTGCT		584672	363386	28	1052
RE_33	16	930675	SNP	1	C	1	T	100	102	102	CATGTTCACCTAAGTGATAT	GTACGATAGTTGCGTATCTG	346003	930675	17383	29	1053
RE_34	2	544668	SNP	1	C	1	T	97.4	76	78	TCTTCCTCACCGAATTGCGT	GTTTTGAATAATATATATGA		544668	263914	1	1054
RE_34	3	99561	SNP	1	G	2	A	52.4/47.6	86/78	164	CGTACCGATCATTGAAACGG	AGCCTCGGTCGCGTCTCTGA		99561	212347	2	1055			1	35		32	32	191329	N	G_C	5.89855e-39
RE_34	3	127806	SNP	1	C	2	T	54.8/45.2	138/114	252	AACTTTATAACGACGTTCTT	CATGTCATACTCTTTATCAA	28245	127806	184102	3	1056			1	35		32	32	191329	N	G_C	5.89855e-39
RE_34	3	130531	SNP	1	C	2	T	51.7/48.3	120/112	232	TTAAAAAAAGCATTGTCTTT	ATGTTTAAACCAGTCATTGG	2725	130531	181377	4	1057			1	35		32	32	191329	N	G_C	5.89855e-39
RE_34	3	132729	SNP	1	C	2	T	50.7/49.3	111/108	219	CAAAATCTGTAGAATTTTCT	ATTGGTCACATTACAACCTG	2198	132729	179179	5	1058			1	35		32	32	191329	N	G_C	5.89855e-39
RE_34	3	134597	SNP	1	C	2	T	54.8/45.2	97/80	177	GTTTACATCAACGATGCCTT	GGTACCGCTCACAGAGCTCA	1868	134597	177311	6	1059			1	35		32	32	191329	N	G_C	5.89855e-39
RE_34	3	135179	SNP	1	C	2	T	51.8/48.2	99/92	191	GCTTTGTTAGACGAAGTTGT	AAGAGCTCTGCTGCTGGTAA	582	135179	176729	7	1060			1	35		32	32	191329	N	G_C	5.89855e-39
RE_34	3	138161	SNP	1	C	2	T	54.0/46.0	108/92	200	ATCTCTTAGTAAACAATCTT	GTGATTCTGATCTCTGGCGA	2982	138161	173747	8	1061			1	35		32	32	191329	N	G_C	5.89855e-39
RE_34	3	139699	SNP	1	C	2	T	55.3/44.7	115/93	208	ACAGGAATACCAACCGTTCT	ATGGAAAATAGCAAAGTGTA	1538	139699	172209	9	1062			1	35		32	32	191329	N	G_C	5.89855e-39
RE_34	3	144826	SNP	1	C	2	T	53.7/46.3	109/94	203	CTTTTAGGACGACTAGTAGT	TTTTTGCTGTATTTCTTCGT	5127	144826	167082	10	1063			1	35		32	32	191329	N	G_C	5.89855e-39
RE_34	3	157520	SNP	1	C	1	T	100	193	193	CTTATTGACCCCACTGTCAT	GGATGTGAGAGAGTGGTTCA	12694	157520	154388	11	1064			1	35		32	32	191329	N	G_C	5.89855e-39
RE_34	3	159288	SNP	1	C	2	T	53.5/46.5	92/80	172	AAAGGTGTGGACGTGATATT	ATACCTCCATCATATTTCAA	1768	159288	152620	12	1065			1	35		32	32	191329	N	G_C	5.89855e-39
RE_34	3	160468	SNP	1	C	1	T	99.5	197	198	TACATAGTGTGATCCGACTT	GTCCCAGTCAAAGAAAGGAT	1180	160468	151440	13	1066			1	35		32	32	191329	N	G_C	5.89855e-39
RE_34	3	182010	SNP	1	C	1	T	99	192	194	AAGCTTACGGCATCCATCCT	GTCTTCCTCATCTCGTCGCA	21542	182010	129898	14	1067			1	35		32	32	191329	N	G_C	5.89855e-39
RE_34	3	183347	SNP	1	C	1	T	99.3	147	148	GACTACCATCTATTCAGTTT	CTCGTTCAGAAATGGCAGAA	1337	183347	128561	15	1068			1	35		32	32	191329	N	G_C	5.89855e-39
RE_34	3	192018	SNP	1	C	2	T	50.0/50.0	111/111	222	ATCCAAGTAAAGAGAAGATT	TAAGAGAGTCAATGTCTTTG	8671	192018	119890	16	1069			1	35		32	32	191329	N	G_C	5.89855e-39
RE_34	3	197306	SNP	1	C	1	T	99.1	226	228	CTGTCAAGTATGTGTAGTAT	ATCGGTGCCTTCAATTGTAT	5288	197306	114602	17	1070			1	35		32	32	191329	N	G_C	5.89855e-39
RE_34	3	199551	SNP	1	C	2	T	54.9/45.1	90/74	164	AGCATATTATTATAACAATT	TAGTTCACTACAAACAGCAC	2245	199551	112357	18	1071			1	35		32	32	191329	N	G_C	5.89855e-39
RE_34	3	202608	SNP	1	C	1	T	100	184	184	GCAATGTTCCACGATGAACT	CAGACCACTAAGAACGTTAC	3057	202608	109300	19	1072			1	35		32	32	191329	N	G_C	5.89855e-39
RE_34	3	203679	SNP	1	C	1	T	98.8	162	164	CTTTCTTCTTAGACCTGCCT	CAGGTCGCCGACATCCAACC	1071	203679	108229	20	1073			1	35		32	32	191329	N	G_C	5.89855e-39
RE_34	3	204805	SNP	1	C	1	T	99.4	166	167	TCCACCTGGTCGTCGTTTTT	GGGTAGAACTGGGCCACAAA	1126	204805	107103	21	1074			1	35		32	32	191329	N	G_C	5.89855e-39
RE_34	3	206771	SNP	1	C	1	T	99.5	191	192	ACCAAGGATAACGACTTCCC	AACAACATCAGTTGCAGCAA	1966	206771	105137	22	1075			1	35		32	32	191329	N	G_C	5.89855e-39
RE_34	3	217555	SNP	1	C	1	T	100	167	167	GCCTCTATCAGTAATGGGGT	CGACGCGGTCCAGCCCTCGA	10784	217555	94353	23	1076			1	35		32	32	191329	N	G_C	5.89855e-39
RE_34	3	229704	SNP	1	C	1	T	99.5	219	220	AAACGGATGGGTCTGTAGTT	TGTTGAAATCAATACTGGCC	12149	229704	82204	24	1077			1	35		32	32	191329	N	G_C	5.89855e-39
RE_34	3	231239	SNP	1	C	2	T	52.2/47.8	117/107	224	GTTCATTAAATCGTCTGATT	TAAAATGCCTGGCTTCCCTT	1535	231239	80669	25	1078			1	35		32	32	191329	N	G_C	5.89855e-39
RE_34	3	232514	SNP	1	C	1	T	100	196	196	CGTATCTATTTCTCCTAATT	GATTCTGAACCCACGAATTT	1275	232514	79394	26	1079			1	35		32	32	191329	N	G_C	5.89855e-39
RE_34	3	233177	SNP	1	C	1	T	100	228	228	ACGGCCCGGTGTACCAATAT	ATCTTGAGTAGGGACATACA	663	233177	78731	27	1080			1	35		32	32	191329	N	G_C	5.89855e-39
RE_34	3	247184	SNP	1	C	1	T	99.5	183	184	GTTCAAGGAGATTCGCTACT	GTACACCTGTACAAACGCAA	14007	247184	64724	28	1081			1	35		32	32	191329	N	G_C	5.89855e-39
RE_34	3	263674	SNP	1	C	1	T	100	200	200	AGCACCTGCTGCTAAGATTT	TTCCCGTGTTAACGACAACA	16490	263674	48234	29	1082			1	35		32	32	191329	N	G_C	5.89855e-39
RE_34	3	263935	SNP	1	C	2	T	52.8/47.2	112/100	212	ATCAAAATTAAAGAGGGACT	CGAGTTTAACTCCTTTTTGG	261	263935	47973	30	1083			1	35		32	32	191329	N	G_C	5.89855e-39
RE_34	3	266276	SNP	1	C	2	T	50.2/49.8	107/106	213	CTTCAAAAACTATTCCAACT	TTGTTGACGCCACATCGTCA	2341	266276	45632	31	1084			1	35		32	32	191329	N	G_C	5.89855e-39
RE_34	3	275344	SNP	1	C	1	T	99.5	192	193	ATCACCGTTTATAATATCAT	GTGCGCACCGATTCGAGTGA	9068	275344	36564	32	1085			1	35		32	32	191329	N	G_C	5.89855e-39
RE_34	3	290889	SNP	1	C	2	T	54.5/45.5	116/97	213	ATTATCCGCCAAGTACAATT	TTTACTCTTCGAAGACAGAA	15545	290889	21019	33	1086			1	35		32	32	191329	N	G_C	5.89855e-39
RE_34	4	140624	SNP	1	C	1	T	99	101	102	CAAACATCCAAATATACCTT	CCCATAGTTGAATGGCATCT		140624	1389588	34	1087
RE_34	4	1332667	SNP	1	C	1	T	100	105	105	CAAGGACCCTGACCCATCTT	TTTTTCCCCTATCTTTCCAA	1192043	1332667	197545	35	1088
RE_34	4	1357806	SNP	1	G	1	A	99.1	111	112	TAACGATATAGTAATATTTT	ACGCATCGAACTTTATCACC	25139	1357806	172406	36	1089
RE_34	5	144648	SNP	1	C	1	T	100	100	100	ACAAAAAACTGTTTCTTGTT	GAATAGTAAAAGAAGGTTTG		144648	431119	37	1090
RE_34	7	356647	SNP	1	C	1	T	99	98	99	AGGCCGCAACGGAAAATTCT	GACTATCTTCAATGGTATCG		356647	730989	38	1091
RE_34	7	878261	SNP	1	G	1	A	100	123	123	ACTATAAAAGTAGAATTTAA	AAGTTTAAGAAATAGATTTA	521614	878261	209375	39	1092
RE_34	10	333288	SNP	1	C	1	T	100	115	115	AGAGAGTCTCTATTCCGGCT	CACTTTTAGTCCAGAGATTA		333288	405396	40	1093
RE_34	11	96415	SNP	1	G	1	A	100	103	103	GCACTGAAATAGCGGAACCT	CTTCTAATAAGCTTAAAATT		96415	569874	41	1094
RE_34	12	259437	SNP	1	G	1	A	100	101	101	TAGAAGAAGGAAAGATTACT	AACGCAAACTAAGGGAAGCA		259437	816683	42	1095
RE_34	12	588904	SNP	1	G	1	A	100	104	104	GAAAATTTCTCGAATATTTA	AGAGAATCCGTCACTATTTT	329467	588904	487216	43	1096
RE_34	12	636593	SNP	1	G	1	A	90.8	79	87	TTTTGCATCAAAATTTTGTA	AATATCTCTTTTTCTTACGC	47689	636593	439527	44	1097
RE_34	13	245841	SNP	1	G	1	A	100	107	107	CAAATGGCAGTCTTCTAGTG	AAGCACTGGATGAAGAAGAT		245841	678415	45	1098
RE_34	14	55977	SNP	1	G	1	A	100	120	120	AATGGTTCTGTTAACTAGAT	AGATGAGATTGATATATTTG		55977	728096	46	1099
RE_34	15	978427	SNP	1	G	1	A	100	99	99	TGAGAAAAAAAAAGGAAACA	AGGTGAAAAAAATTAATAGC		978427	112862	47	1100
RE_35	2	113565	SNP	1	G	1	A	96.5	109	113	AAAGGAGTAAAAGGTGTTTA	AGCTTGTTGGCTCGATTGTT		113565	695017	1	1101
RE_35	2	375668	SNP	1	C	1	T	100	75	75	GCTAAATAAATTGATAGTAT	GAAAAAGGACCTTCGTTTCA	262103	375668	432914	2	1102
RE_35	2	488420	SNP	1	C	1	T	100	64	64	TGTCAACAATGGTTGTCTAT	TGTATTAAAATCATTTAGTC	112752	488420	320162	3	1103
RE_35	2	588356	SNP	1	G	1	A	100	76	76	TAATGACTTCCAAATGTTTT	AAGGGCACACTATTCAAATT	99936	588356	220226	4	1104
RE_35	2	658267	SNP	1	C	1	T	99	98	99	ACTGGGATAATGTGATGATT	TCATTAACAGATTTACACTG	69911	658267	150315	5	1105
RE_35	2	740209	SNP	1	C	1	T	100	93	93	GCAATCTGTATATTACTTTT	AAGTATCTAACTCATGCAAG	81942	740209	68373	6	1106
RE_35	3	57574	SNP	1	G	2	A	55.2/44.8	90/73	163	GTCTATTTGTATAATTATGC	AATGCTCGTATAAGTACTGC		57574	254334	7	1107			1	36		141	138	234819	N	G_C_A	9.78352e-157
RE_35	3	141156	SNP	1	C	2	T	58.2/41.8	96/69	165	TAAGTAATAACGTGGCTCAT	AAAAACATGGTAGAAGTGAC	83582	141156	170752	8	1108			1	36		141	138	234819	N	G_C_A	9.78352e-157
RE_35	3	158042	SNP	1	C	2	T	54.5/45.5	96/80	176	AAACTTACTGACCAAATAAT	AAAGTCATCTTCAATCTCTA	16886	158042	153866	9	1109			1	36		141	138	234819	N	G_C_A	9.78352e-157
RE_35	3	158583	SNP	1	C	2	T	52.3/47.7	81/74	155	TGCGATACATAATCCTTCCT	AATTTTTCGTCCAGTAAGTC	541	158583	153325	10	1110			1	36		141	138	234819	N	G_C_A	9.78352e-157
RE_35	3	161947	SNP	1	C	1	T	94.9	75	79	ACCAGGACTTCTTGTAGTAT	AACGTTCTAGATACCAACAT	3364	161947	149961	11	1111			1	36		141	138	234819	N	G_C_A	9.78352e-157
RE_35	3	162388	SNP	1	C	1	T	100	92	92	AGAGGGTGAACCCCATCCGC	GGTACGCGTGGATCGCCGGT	441	162388	149520	12	1112			1	36		141	138	234819	N	G_C_A	9.78352e-157
RE_35	3	164968	SNP	1	C	2	T	53.4/46.6	79/69	148	AGCAAGAACGATAGCACGTT	TTGAAGATCTGCATGACAAA	2580	164968	146940	13	1113			1	36		141	138	234819	N	G_C_A	9.78352e-157
RE_35	3	166226	SNP	1	C	2	T	52.9/47.1	90/80	170	CTTCTCAATCTTGAATAAAT	GGAATACTTTTATATCAGAA	1258	166226	145682	14	1114			1	36		141	138	234819	N	G_C_A	9.78352e-157
RE_35	3	169228	SNP	1	C	2	T	51.6/48.4	79/74	153	AAATTCGTTATTCATGAGAT	ATTATGAGTGAGACTGGAAG	3002	169228	142680	15	1115			1	36		141	138	234819	N	G_C_A	9.78352e-157
RE_35	3	169278	SNP	1	C	2	T	50.0/49.4	90/89	180	CAAGACGATGTCCAATGTTT	CAAATGCACTCTTACGCTTA	50	169278	142630	16	1116			1	36		141	138	234819	N	G_C_A	9.78352e-157
RE_35	3	170044	SNP	1	C	2	T	52.7/47.3	88/79	167	CCTCTTCAGATTTGCCAATT	CTTAAATAACAGGTAAAAGT	766	170044	141864	17	1117			1	36		141	138	234819	N	G_C_A	9.78352e-157
RE_35	3	170282	SNP	1	C	2	T	56.5/43.5	105/81	186	GAGACCTTTTCTTTGTATTT	GTGAAAACTTGAATGCAATA	238	170282	141626	18	1118			1	36		141	138	234819	N	G_C_A	9.78352e-157
RE_35	3	171332	SNP	1	C	2	T	52.7/47.3	96/86	182	GGCCAATTCTCAAACCAGAT	TGGCCAAAGCTCTCAAAGCA	1050	171332	140576	19	1119			1	36		141	138	234819	N	G_C_A	9.78352e-157
RE_35	3	172487	SNP	1	C	2	T	56.9/43.1	103/78	181	GAGGACGTTGCCTTGAAAGT	ACAAATCCCCTACAATAATA	1155	172487	139421	20	1120			1	36		141	138	234819	N	G_C_A	9.78352e-157
RE_35	3	173907	SNP	1	C	2	T	52.3/47.7	92/84	176	CCAAGTTTCTGATCCTCGCT	ACAAAATTACCTGCAATTTG	1420	173907	138001	21	1121			1	36		141	138	234819	N	G_C_A	9.78352e-157
RE_35	3	173979	SNP	1	C	2	T	57.3/42.7	110/82	192	GTCATCTAGAATTAACAACT	GTTCCTTTTTTACATAGAAT	72	173979	137929	22	1122			1	36		141	138	234819	N	G_C_A	9.78352e-157
RE_35	3	174603	SNP	1	C	2	T	56.3/43.8	90/70	160	ATTTGAGGAAAGCACGAACT	GAAAAATATTCCGGAAGTGG	624	174603	137305	23	1123			1	36		141	138	234819	N	G_C_A	9.78352e-157
RE_35	3	174614	SNP	1	C	2	T	55.7/44.3	83/66	149	GCACGAACTCGAAAAATATT	CGGAAGTGGGTAAGTGCTAT	11	174614	137294	24	1124			1	36		141	138	234819	N	G_C_A	9.78352e-157
RE_35	3	175662	SNP	1	C	2	T	52.5/47.5	94/85	179	CACAGCTAACGAAATATTTT	AGGTGCTGAAGACATGATTG	1048	175662	136246	25	1125			1	36		141	138	234819	N	G_C_A	9.78352e-157
RE_35	3	175944	SNP	1	C	2	T	54.7/45.3	94/78	172	GAATGAATCGGAGGACATCT	AAAGTTCAAGAGCTCTTCAA	282	175944	135964	26	1126			1	36		141	138	234819	N	G_C_A	9.78352e-157
RE_35	3	176432	SNP	1	C	2	T	51.4/48.6	95/90	185	ACTTAATATATTCCAATACT	TAAAGCAGATAATCTGGGAG	488	176432	135476	27	1127			1	36		141	138	234819	N	G_C_A	9.78352e-157
RE_35	3	177769	SNP	1	C	2	T	56.5/43.5	96/74	170	CTGAATAAGATCCCGAAGCA	CTTCCAGCAGATCCAATTTT	1337	177769	134139	28	1128			1	36		141	138	234819	N	G_C_A	9.78352e-157
RE_35	3	178326	SNP	1	C	2	T	55.1/44.9	98/80	178	TGCAGATCGTTTATTTAGTT	GCTTGAAAGGGCCTGGAGCT	557	178326	133582	29	1129			1	36		141	138	234819	N	G_C_A	9.78352e-157
RE_35	3	179795	SNP	1	C	2	T	56.4/43.6	101/78	179	ACGCCTTTCTTTAAATGATT	CAATTTTTGTAGTTTATATC	1469	179795	132113	30	1130			1	36		141	138	234819	N	G_C_A	9.78352e-157
RE_35	3	180499	SNP	1	C	2	T	53.1/46.9	93/82	175	CGATATGATCCGAGCTCAGT	AGTAGGCCTTCGTCATCATC	704	180499	131409	31	1131			1	36		141	138	234819	N	G_C_A	9.78352e-157
RE_35	3	181041	SNP	1	C	2	T	50.0/50.0	91/91	182	ATCAACTCATTCACAGTCAT	GCCTTCCCTTCATACTAAAA	542	181041	130867	32	1132			1	36		141	138	234819	N	G_C_A	9.78352e-157
RE_35	3	181179	SNP	1	C	2	T	51.2/48.8	87/83	170	CAATTTTCCACCAAGAAAAT	AGTTTCTAAACCTAATGCAC	138	181179	130729	33	1133			1	36		141	138	234819	N	G_C_A	9.78352e-157
RE_35	3	184222	SNP	1	C	2	T	52.7/47.3	89/80	169	ACCCACAGAGAAATAAACAT	GCGAAAAAGTCAATGAAAAA	3043	184222	127686	34	1134			1	36		141	138	234819	N	G_C_A	9.78352e-157
RE_35	3	185940	SNP	1	C	2	T	54.4/45.6	98/82	180	AGTTTGGTCGCAAATAATTT	ATACGTTTCTCTTATGGTGG	1718	185940	125968	35	1135			1	36		141	138	234819	N	G_C_A	9.78352e-157
RE_35	3	185966	SNP	1	C	2	T	53.8/46.2	99/85	184	TTTCTCTTATGGTGGCACTT	TTCCTCTTGTTCTTATAGTC	26	185966	125942	36	1136			1	36		141	138	234819	N	G_C_A	9.78352e-157
RE_35	3	186480	SNP	1	C	2	T	52.0/48.0	90/83	173	AGTTTCTTCTATTATTCCAC	CGTAATAGAAGTTATGACTA	514	186480	125428	37	1137			1	36		141	138	234819	N	G_C_A	9.78352e-157
RE_35	3	186675	SNP	1	C	2	T	54.2/45.8	97/82	179	GTGTCTTTGTAAAGACAATT	TGGAGATATTCTCGCAAGAA	195	186675	125233	38	1138			1	36		141	138	234819	N	G_C_A	9.78352e-157
RE_35	3	187845	SNP	1	C	2	T	52.0/48.0	78/72	150	TACAATTCCTTCCGGCTATT	AAAATGTTTCGGTTGTTGAT	1170	187845	124063	39	1139			1	36		141	138	234819	N	G_C_A	9.78352e-157
RE_35	3	189831	SNP	1	C	2	T	51.2/48.8	83/79	162	AGGCTGACCCATGAGAACAG	ATAAAATTCAATAAGTTGTG	1986	189831	122077	40	1140			1	36		141	138	234819	N	G_C_A	9.78352e-157
RE_35	3	190806	SNP	1	C	2	T	54.5/45.5	96/80	176	TAAGTCACCGGTTGGCGTTT	TTGTTTCAATTCATCTGTCT	975	190806	121102	41	1141			1	36		141	138	234819	N	G_C_A	9.78352e-157
RE_35	3	190884	SNP	1	C	2	T	50.3/49.7	97/96	193	TAGGTAATGATTCTGCCATT	AGGGACAGCGTTGTATTTGA	78	190884	121024	42	1142			1	36		141	138	234819	N	G_C_A	9.78352e-157
RE_35	3	191589	SNP	1	C	2	T	51.0/49.0	101/97	198	ACCATCTTTAGTGAATGTAT	GTTTCCGTCTCTTATGAAGG	705	191589	120319	43	1143			1	36		141	138	234819	N	G_C_A	9.78352e-157
RE_35	3	191600	SNP	1	C	2	T	50.5/49.5	100/98	198	TGAATGTATCGTTTCCGTCT	TTATGAAGGTAATGTCCCTG	11	191600	120308	44	1144			1	36		141	138	234819	N	G_C_A	9.78352e-157
RE_35	3	192171	SNP	1	C	2	T	51.1/48.9	89/85	174	TGCGTTCGTTTTGTCTATCT	GTATTGGAGAAATAAGTTTT	571	192171	119737	45	1145			1	36		141	138	234819	N	G_C_A	9.78352e-157
RE_35	3	196389	SNP	1	C	2	T	51.8/48.2	72/67	139	GCGCTTCGCACGCCGCGAGT	TTATGCCAAAAAAGTAACGC	4218	196389	115519	46	1146			1	36		141	138	234819	N	G_C_A	9.78352e-157
RE_35	3	203128	SNP	1	C	2	T	51.3/48.7	96/91	187	TCAGCCACCAGTGGGCTTTT	TTCAGCTTGTTCACTAAGTT	6739	203128	108780	47	1147			1	36		141	138	234819	N	G_C_A	9.78352e-157
RE_35	3	203871	SNP	1	C	2	T	54.3/45.7	76/64	140	TTGCACCAGTTGTTTGCGGT	TATGGAAAGGATGTAGCCAA	743	203871	108037	48	1148			1	36		141	138	234819	N	G_C_A	9.78352e-157
RE_35	3	205019	SNP	1	C	2	T	53.4/46.6	86/75	161	TCAAGTCGCCCTCCAGCTCT	TACTAAGACCGGTCGCAAGC	1148	205019	106889	49	1149			1	36		141	138	234819	N	G_C_A	9.78352e-157
RE_35	3	205962	SNP	1	C	2	T	54.7/45.3	76/63	139	CACACCTGAAGAGCAAGTCT	GGTCGAGGTTCCACCGAAAG	943	205962	105946	50	1150			1	36		141	138	234819	N	G_C_A	9.78352e-157
RE_35	3	206441	SNP	1	C	2	T	55.2/44.8	101/82	183	CTGGTGAAAAAGCGGATCAT	AACTGGAAGTGGACTGGGTT	479	206441	105467	51	1151			1	36		141	138	234819	N	G_C_A	9.78352e-157
RE_35	3	206912	SNP	1	C	2	T	50.8/49.2	95/92	187	ATCATTGGCACCATCTTCCT	ATGATGGTCACGGCACAGTT	471	206912	104996	52	1152			1	36		141	138	234819	N	G_C_A	9.78352e-157
RE_35	3	207020	SNP	1	C	2	T	50.3/49.7	93/92	185	CCCGCCACGCAAGAGTGGTT	CACCTGCTCTTCGACATGAT	108	207020	104888	53	1153			1	36		141	138	234819	N	G_C_A	9.78352e-157
RE_35	3	209436	SNP	1	C	2	T	52.2/47.8	93/85	178	CGGTGGAAAAGTACAGTACT	GCCCAACTTAGCTACCTTGA	2416	209436	102472	54	1154			1	36		141	138	234819	N	G_C_A	9.78352e-157
RE_35	3	211610	SNP	1	C	2	T	50.9/49.1	87/84	171	CGCATCAAAGGACTTTACAT	AGAAAGAGTTTCCAATGAAG	2174	211610	100298	55	1155			1	36		141	138	234819	N	G_C_A	9.78352e-157
RE_35	3	213212	SNP	1	C	2	T	53.0/47.0	107/95	202	AAATTCGTTGGAAAATTCAT	ATTGTTGAGATACGTCTTGA	1602	213212	98696	56	1156			1	36		141	138	234819	N	G_C_A	9.78352e-157
RE_35	3	214336	SNP	1	C	2	T	52.5/47.5	94/85	179	TACATCGTTCTCTTCGTTCT	TTCGTTATCTTCATCTGCGT	1124	214336	97572	57	1157			1	36		141	138	234819	N	G_C_A	9.78352e-157
RE_35	3	214684	SNP	1	C	2	T	55.4/44.6	108/87	195	ACTTGCAACCAAGGGGATTT	CTTAATAGGTATGGCTTCAT	348	214684	97224	58	1158			1	36		141	138	234819	N	G_C_A	9.78352e-157
RE_35	3	215419	SNP	1	C	2	T	53.0/47.0	106/94	200	CATTGATAAGGCTAAAACAT	GGAATAAACTTCTATAGGTT	735	215419	96489	59	1159			1	36		141	138	234819	N	G_C_A	9.78352e-157
RE_35	3	215608	SNP	1	C	2	T	50.0/50.0	98/98	196	CACGGACCAAACATGAATGT	AAAATTGTCCAGGGACCCGG	189	215608	96300	60	1160			1	36		141	138	234819	N	G_C_A	9.78352e-157
RE_35	3	217318	SNP	1	C	2	T	54.3/45.7	94/79	173	AACGATGACGTTCCACACAT	CATGATGGTGATGAGGTGCA	1710	217318	94590	61	1161	15	2	1	36		141	138	234819	N	G_C_A	9.78352e-157
RE_35	3	217319	SNP	1	C	2	T	54.0/46.0	94/80	174	ACGATGACGTTCCACACATC	ATGATGGTGATGAGGTGCAG	1	217319	94589	62	1162	15	2	1	36		141	138	234819	N	G_C_A	9.78352e-157
RE_35	3	217375	SNP	1	C	2	T	51.7/48.3	92/86	178	GGCCGTTTCACCGTCATCAT	GGAATCTTGATATGTTGCCG	56	217375	94533	63	1163			1	36		141	138	234819	N	G_C_A	9.78352e-157
RE_35	3	217466	SNP	1	C	2	T	53.7/46.3	94/81	175	CGCATCTTGGAGTCGGTCTT	AGTAGGTCTAGCATGGCAAA	91	217466	94442	64	1164			1	36		141	138	234819	N	G_C_A	9.78352e-157
RE_35	3	217555	SNP	1	C	2	T	57.4/42.6	112/83	195	GCCTCTATCAGTAATGGGGT	CGACGCGGTCCAGCCCTCGA	89	217555	94353	65	1165			1	36		141	138	234819	N	G_C_A	9.78352e-157
RE_35	3	219340	SNP	1	C	2	T	58.4/41.6	104/74	178	ATTTTAAGTTTATTCGGCTG	GCGGCGACGCTTGTCACGGC	1785	219340	92568	66	1166			1	36		141	138	234819	N	G_C_A	9.78352e-157
RE_35	3	219771	SNP	1	C	2	T	53.1/46.3	86/75	162	CGTGTTCAAAAATACTTTCC	GGAAGAAGACTGGTATGCGC	431	219771	92137	67	1167			1	36		141	138	234819	N	G_C_A	9.78352e-157
RE_35	3	219818	SNP	1	C	2	T	53.8/46.2	85/73	158	TCTATGGCACCACTTCTGTG	TACTTCTCGTTTTTATGCTT	47	219818	92090	68	1168			1	36		141	138	234819	N	G_C_A	9.78352e-157
RE_35	3	219920	SNP	1	C	2	T	51.4/48.6	74/70	144	GTCCGGTTGACACCATCCCT	TGAATGATCTTGAATCTACG	102	219920	91988	69	1169			1	36		141	138	234819	N	G_C_A	9.78352e-157
RE_35	3	220138	SNP	1	C	2	T	50.3/49.7	84/83	167	GACTACGATAATGATGACGA	GAAATTGCTTCCATTGAAGC	218	220138	91770	70	1170			1	36		141	138	234819	N	G_C_A	9.78352e-157
RE_35	3	220779	SNP	1	C	2	T	50.6/49.4	85/83	168	CGATGTAGTTGCTGCCACAC	GGGGTACTCTCCAAACCCGT	641	220779	91129	71	1171			1	36		141	138	234819	N	G_C_A	9.78352e-157
RE_35	3	221900	SNP	1	C	2	T	53.6/46.4	82/71	153	CGTTGTGGTAGGAACTTTGA	GATGATACTGCGTTGGCTCT	1121	221900	90008	72	1172			1	36		141	138	234819	N	G_C_A	9.78352e-157
RE_35	3	222544	SNP	1	C	2	T	50.6/49.4	83/81	164	CAGACTAACGACTATATGCA	GTTGCAGTATTGTTCTGGCC	644	222544	89364	73	1173			1	36		141	138	234819	N	G_C_A	9.78352e-157
RE_35	3	222607	SNP	1	C	2	T	54.7/45.3	76/63	139	GTTTTAGAAGAGGTTTTCGT	TCCTTCGTCAAAGACGACCA	63	222607	89301	74	1174			1	36		141	138	234819	N	G_C_A	9.78352e-157
RE_35	3	222643	SNP	1	C	2	T	52.2/47.8	59/54	113	GACCACTTTCCCATTTTGGT	ATTGGAACGCGAAAAAACAA	36	222643	89265	75	1175			1	36		141	138	234819	N	G_C_A	9.78352e-157
RE_35	3	223073	SNP	1	C	2	T	53.6/46.4	74/64	138	ATGAATGAAGACATATCCAT	ATTGATGGCCATAATAGTTT	430	223073	88835	76	1176			1	36		141	138	234819	N	G_C_A	9.78352e-157
RE_35	3	223603	SNP	1	C	2	T	55.1/44.9	86/70	156	TCATTTCTGGGAGGTCAGAC	GGGTGCCGAAACAAAATTTT	530	223603	88305	77	1177			1	36		141	138	234819	N	G_C_A	9.78352e-157
RE_35	3	223931	SNP	1	C	2	T	57.5/42.5	103/76	179	AACATGATAGAAAACGATGT	AACAATATAGATTCCTTGGA	328	223931	87977	78	1178			1	36		141	138	234819	N	G_C_A	9.78352e-157
RE_35	3	224187	SNP	1	C	2	T	53.3/46.7	105/92	197	GTAATGTAGGGGCTGGTTCT	TACTCGACCCACTTCCGTAT	256	224187	87721	79	1179			1	36		141	138	234819	N	G_C_A	9.78352e-157
RE_35	3	224434	SNP	1	C	2	T	50.3/49.7	80/79	159	GAGGAAATGGCAGACTCCTT	ACACCTTTTTGAAGATTTGT	247	224434	87474	80	1180			1	36		141	138	234819	N	G_C_A	9.78352e-157
RE_35	3	226436	SNP	1	C	2	T	59.9/40.1	112/75	187	AAGGATTTTGCTAGGCTTAT	AGGGAAGCAAAAATGAAAAT	2002	226436	85472	81	1181			1	36		141	138	234819	N	G_C_A	9.78352e-157
RE_35	3	227590	SNP	1	C	2	T	52.7/47.3	106/95	201	ACTGGTGTATTCCGAATTAT	AATCAAGGCACTGGAGCGTT	1154	227590	84318	82	1182			1	36		141	138	234819	N	G_C_A	9.78352e-157
RE_35	3	227764	SNP	1	C	2	T	50.8/49.2	100/97	197	TGAGATTGAAGGGATTGATT	AGAAGCAAGAACAGAAGAAG	174	227764	84144	83	1183			1	36		141	138	234819	N	G_C_A	9.78352e-157
RE_35	3	228355	SNP	1	C	2	T	52.6/47.4	92/83	175	GTGTGATAGCGAAGGTGATT	AGTACTTAAGAGTTTTGAAA	591	228355	83553	84	1184			1	36		141	138	234819	N	G_C_A	9.78352e-157
RE_35	3	228623	SNP	1	C	2	T	53.7/46.3	95/82	177	ATTGGTTCATTAGTGACACT	TCTTCATAGAAAGAAGAAGA	268	228623	83285	85	1185			1	36		141	138	234819	N	G_C_A	9.78352e-157
RE_35	3	229192	SNP	1	C	2	T	51.1/48.9	94/90	184	CTGAACAAGCTTTAGCTTTT	AACGCTGACGATGGCAACCG	569	229192	82716	86	1186			1	36		141	138	234819	N	G_C_A	9.78352e-157
RE_35	3	229367	SNP	1	C	2	T	51.7/48.3	89/83	172	AAGGAAACTCCATCAGAGTT	GATAATGATGCAGCCACCAA	175	229367	82541	87	1187			1	36		141	138	234819	N	G_C_A	9.78352e-157
RE_35	3	229438	SNP	1	C	2	T	50.3/49.7	92/91	183	AGAAAGAACAAGATTTTTAT	AAAATCCGTTTTCCTTGCTA	71	229438	82470	88	1188			1	36		141	138	234819	N	G_C_A	9.78352e-157
RE_35	3	229600	SNP	1	C	2	T	54.7/45.3	88/73	161	TTCCGTCAAATTACGCGGGT	AATGATTCTTATCACAGTGG	162	229600	82308	89	1189			1	36		141	138	234819	N	G_C_A	9.78352e-157
RE_35	3	230624	SNP	1	C	2	T	51.6/48.4	98/92	190	AATATATATACCAACCTCTT	TGGAGTAACACCTATTCCAT	1024	230624	81284	90	1190			1	36		141	138	234819	N	G_C_A	9.78352e-157
RE_35	3	230807	SNP	1	C	2	T	56.3/43.7	111/86	197	CCTGTCAATAACAGACGCCT	CAATGATTTCTTCCATTTAG	183	230807	81101	91	1191			1	36		141	138	234819	N	G_C_A	9.78352e-157
RE_35	3	231178	SNP	1	C	2	T	56.0/44.0	102/80	182	TAATGATGTACTCAGCAGCC	ATTTGGACTGACCATATCCA	371	231178	80730	92	1192			1	36		141	138	234819	N	G_C_A	9.78352e-157
RE_35	3	232619	SNP	1	C	2	T	56.4/43.6	88/68	156	ACCCGTTCTGTACAATCTAT	TCTTGGACCTAACCAGAATT	1441	232619	79289	93	1193			1	36		141	138	234819	N	G_C_A	9.78352e-157
RE_35	3	234188	SNP	1	C	2	T	51.9/48.1	110/102	212	CACTAAATGATGCTTGAACT	GTCTAATTTGAAATCTTGGT	1569	234188	77720	94	1194			1	36		141	138	234819	N	G_C_A	9.78352e-157
RE_35	3	235195	SNP	1	C	2	T	52.5/47.5	104/94	198	AAAGAAAGTACGCCGCTGCT	AGAAAATTGTTATCGTGATT	1007	235195	76713	95	1195			1	36		141	138	234819	N	G_C_A	9.78352e-157
RE_35	3	236389	SNP	1	C	2	T	54.2/45.8	110/93	203	ATTCCCACCGGGACTTCCCT	ATACATGGAGGGTATTTGGC	1194	236389	75519	96	1196			1	36		141	138	234819	N	G_C_A	9.78352e-157
RE_35	3	236698	SNP	1	C	2	T	52.1/47.9	98/90	188	AAGCAGAGACTGGGAATCCT	ATCGAGGTTCATTACCAAGA	309	236698	75210	97	1197			1	36		141	138	234819	N	G_C_A	9.78352e-157
RE_35	3	237752	SNP	1	C	2	T	52.9/47.1	108/96	204	CAGACGAATATGGAAAGCCT	AGCATGAATTACGGTTCCTG	1054	237752	74156	98	1198			1	36		141	138	234819	N	G_C_A	9.78352e-157
RE_35	3	240517	SNP	1	C	2	T	54.5/45.5	67/56	123	ATCGCATTTTTTTTTTTTTT	ATTTTAAAATTTTTCACCAG	2765	240517	71391	99	1199			1	36		141	138	234819	N	G_C_A	9.78352e-157
RE_35	3	241114	SNP	1	C	2	T	57.8/42.2	108/79	187	ACGTGCCGTACCAAAATCCA	ATATTTTATGATTCCATTGA	597	241114	70794	100	1200			1	36		141	138	234819	N	G_C_A	9.78352e-157
RE_35	3	241708	SNP	1	C	2	T	51.5/48.5	106/100	206	TATTTCTAGGGTGGCCTCTT	ATCAATATTCTCTTCAGTAT	594	241708	70200	101	1201			1	36		141	138	234819	N	G_C_A	9.78352e-157
RE_35	3	242362	SNP	1	C	2	T	52.6/47.4	122/110	232	AATTTTCCCTAAATCCATTT	GTTGGATGCAAAAAGGTTGT	654	242362	69546	102	1202			1	36		141	138	234819	N	G_C_A	9.78352e-157
RE_35	3	242537	SNP	1	C	2	T	54.9/45.1	101/83	184	AAAGGGTCTGTTGAAAAATT	TTCTTTTTGGACTGATGAGC	175	242537	69371	103	1203			1	36		141	138	234819	N	G_C_A	9.78352e-157
RE_35	3	243520	SNP	1	C	2	T	50.0/49.5	95/94	190	GTTCATCTTTGTCAAAGTTT	TCTGTAGACTATAAAATGTA	983	243520	68388	104	1204			1	36		141	138	234819	N	G_C_A	9.78352e-157
RE_35	3	243795	SNP	1	C	2	T	50.5/49.5	108/106	214	AAGAATTCATTACGTCTATT	TAGCGGTAAATTCTGCAGTA	275	243795	68113	105	1205			1	36		141	138	234819	N	G_C_A	9.78352e-157
RE_35	3	243848	SNP	1	C	2	T	51.4/48.6	91/86	177	TTATCCTTATACATTTTTTT	AAGTTAGGCCAATAAGAGAC	53	243848	68060	106	1206			1	36		141	138	234819	N	G_C_A	9.78352e-157
RE_35	3	244803	SNP	1	C	2	T	53.9/46.1	111/95	206	GAAAAGACCCGCGAAATTTT	AATTCGAGACATAGGGTTAA	955	244803	67105	107	1207			1	36		141	138	234819	N	G_C_A	9.78352e-157
RE_35	3	245404	SNP	1	C	2	T	51.8/47.4	71/65	137	GAGACTTGTACCCTTCAGCT	GAATGAAAGCAATTATGGAT	601	245404	66504	108	1208			1	36		141	138	234819	N	G_C_A	9.78352e-157
RE_35	3	246917	SNP	1	C	2	T	52.1/47.9	62/57	119	CTTGTTTACATATGGAAACT	ACCTTAAAATTTCAAGATTA	1513	246917	64991	109	1209			1	36		141	138	234819	N	G_C_A	9.78352e-157
RE_35	3	247184	SNP	1	C	2	T	50.0/50.0	88/88	176	GTTCAAGGAGATTCGCTACT	GTACACCTGTACAAACGCAA	267	247184	64724	110	1210			1	36		141	138	234819	N	G_C_A	9.78352e-157
RE_35	3	248423	SNP	1	C	2	T	51.2/48.8	105/100	205	GACCTCTGAGGTAATACACT	AATTCTTTCTCTTTCTTTTG	1239	248423	63485	111	1211			1	36		141	138	234819	N	G_C_A	9.78352e-157
RE_35	3	249220	SNP	1	C	2	T	55.0/45.0	116/95	211	AATCTCTTCATAAACTGTTT	AATTAACTCAAGAATGAATT	797	249220	62688	112	1212			1	36		141	138	234819	N	G_C_A	9.78352e-157
RE_35	3	249859	SNP	1	C	2	T	55.4/44.6	98/79	177	TGAGTATTTCAAGATTTTCT	CACTTTGGCATGACGAATCT	639	249859	62049	113	1213			1	36		141	138	234819	N	G_C_A	9.78352e-157
RE_35	3	250585	SNP	1	C	2	T	55.8/44.2	86/68	154	GTTCTCCTCAAGTTCGTGCT	GCCATAGCCCTTGTAACTCT	726	250585	61323	114	1214			1	36		141	138	234819	N	G_C_A	9.78352e-157
RE_35	3	252678	SNP	1	C	2	T	53.8/46.2	98/84	182	CAGCAATTCGACAAAATTAT	AAGATTAGAGAAGACCACAT	2093	252678	59230	115	1215			1	36		141	138	234819	N	G_C_A	9.78352e-157
RE_35	3	254575	SNP	1	C	2	T	51.1/48.9	94/90	184	TCGAATTTATTGTCTATCAT	AATTGCTAAGTGATATAGAA	1897	254575	57333	116	1216			1	36		141	138	234819	N	G_C_A	9.78352e-157
RE_35	3	255964	SNP	1	C	2	T	52.8/47.2	94/84	178	CGTCATTATCGATGAGGTTT	AAAGAGAAACTTCTGGTATG	1389	255964	55944	117	1217			1	36		141	138	234819	N	G_C_A	9.78352e-157
RE_35	3	257847	SNP	1	C	2	T	50.0/50.0	90/90	180	TATCCAGATGTAAGATTTGT	AAGTGCGACGTGGACGAATC	1883	257847	54061	118	1218			1	36		141	138	234819	N	G_C_A	9.78352e-157
RE_35	3	259673	SNP	1	C	2	T	50.6/49.4	91/89	180	CAAACTAGCCGGGGTGGCGT	TTCCTCCTTAGGTTTGATTT	1826	259673	52235	119	1219			1	36		141	138	234819	N	G_C_A	9.78352e-157
RE_35	3	262890	SNP	1	C	2	T	55.6/44.4	115/92	207	CCTCGAGGAACTCTTGTTTT	GCTTTACTATGCAACCATTG	3217	262890	49018	120	1220			1	36		141	138	234819	N	G_C_A	9.78352e-157
RE_35	3	263180	SNP	1	C	2	T	55.9/44.1	100/79	179	CTGAAGATTGTCAGAGGCTC	GATCCTGACACCACCTGGTT	290	263180	48728	121	1221			1	36		141	138	234819	N	G_C_A	9.78352e-157
RE_35	3	263533	SNP	1	C	2	T	54.8/45.2	115/95	210	CGCGGCCGGTGCCCGTTATT	TATTCAGACTTCCTCCAAGC	353	263533	48375	122	1222			1	36		141	138	234819	N	G_C_A	9.78352e-157
RE_35	3	265902	SNP	1	C	2	T	53.7/46.3	110/95	205	TCATAGGACATCTCACTCTT	CTCTTCATTCGAGCTACCAG	2369	265902	46006	123	1223			1	36		141	138	234819	N	G_C_A	9.78352e-157
RE_35	3	266490	SNP	1	C	2	T	51.5/48.5	101/95	196	GTCGAGTTTAAATCGGGCCT	AAAAAGTGAAACAGTTAATT	588	266490	45418	124	1224			1	36		141	138	234819	N	G_C_A	9.78352e-157
RE_35	3	266980	SNP	1	C	2	T	50.3/49.7	89/88	177	ACTCTTGCTGCCTCGAACAA	GTTCCTGAATCAACTGCAAG	490	266980	44928	125	1225			1	36		141	138	234819	N	G_C_A	9.78352e-157
RE_35	3	267041	SNP	1	C	2	T	55.0/45.0	82/67	149	ACTGGTCAAGCTCTTCTCTT	CGCTGTCACAAACCACTTGG	61	267041	44867	126	1226			1	36		141	138	234819	N	G_C_A	9.78352e-157
RE_35	3	268356	SNP	1	C	2	T	50.6/49.4	90/88	178	AGTAGAGGTGACATTGTCAT	CCATCAAACCGTAACTATGA	1315	268356	43552	127	1227			1	36		141	138	234819	N	G_C_A	9.78352e-157
RE_35	3	272256	SNP	1	C	2	T	52.0/48.0	105/97	202	CCGTCTTCGGCATCCTTTTT	GGAAATATACTTTCCTTTTT	3900	272256	39652	128	1228			1	36		141	138	234819	N	G_C_A	9.78352e-157
RE_35	3	272270	SNP	1	C	2	T	53.5/46.5	107/93	200	CTTTTTCGGAAATATACTTT	CTTTTTCCCTCTTTCAGCTA	14	272270	39638	129	1229			1	36		141	138	234819	N	G_C_A	9.78352e-157
RE_35	3	272570	SNP	1	C	2	T	59.3/40.7	99/68	167	CCTGGCAAAAACATCGATGT	AATTGTTTGAACGTCAATTC	300	272570	39338	130	1230			1	36		141	138	234819	N	G_C_A	9.78352e-157
RE_35	3	274363	SNP	1	C	2	T	51.6/48.4	95/89	184	TAAACACCCGAAAAGGAACT	AGTGAGTGAACAGGAAACCA	1793	274363	37545	131	1231			1	36		141	138	234819	N	G_C_A	9.78352e-157
RE_35	3	277557	SNP	1	C	2	T	56.0/44.0	79/62	141	CAACATTTTCATCACTTCGT	TTTTCATAATCCTATCCAAT	3194	277557	34351	132	1232			1	36		141	138	234819	N	G_C_A	9.78352e-157
RE_35	3	277752	SNP	1	C	2	T	58.2/41.8	107/77	184	TGTCAAGGCAGATGGATTCG	TACCAGCGCCATTTCCAACC	195	277752	34156	133	1233			1	36		141	138	234819	N	G_C_A	9.78352e-157
RE_35	3	279183	SNP	1	C	2	T	54.6/45.4	95/79	174	AACACAAAGCAATCTTTACT	TACTTATTATCCATTGCATC	1431	279183	32725	134	1234			1	36		141	138	234819	N	G_C_A	9.78352e-157
RE_35	3	281118	SNP	1	C	2	T	57.4/42.6	89/66	155	CTCAAGCCCTCGAATTTCAT	AATACTCCGGAAGTTATAGA	1935	281118	30790	135	1235			1	36		141	138	234819	N	G_C_A	9.78352e-157
RE_35	3	281552	SNP	1	C	2	T	50.6/49.4	87/85	172	TGCCACTGAAGTTGATGAGT	TAAGTTGAAGACGGCTGCAA	434	281552	30356	136	1236			1	36		141	138	234819	N	G_C_A	9.78352e-157
RE_35	3	283323	SNP	1	C	2	T	52.9/47.1	92/82	174	AGCACTAGGCAGGAGCTGAT	GAATTTGATTCTGTATTTTA	1771	283323	28585	137	1237			1	36		141	138	234819	N	G_C_A	9.78352e-157
RE_35	3	285238	SNP	1	C	2	T	55.0/45.0	104/85	189	ATAAAATAACCAATTTTTAT	AAAATCATCGCAGATATGTC	1915	285238	26670	138	1238			1	36		141	138	234819	N	G_C_A	9.78352e-157
RE_35	3	286620	SNP	1	C	2	T	52.2/47.8	95/87	182	CGAATGCGTCCTATTATTCT	AAGGGGCAATTTTTTTGCTT	1382	286620	25288	139	1239			1	36		141	138	234819	N	G_C_A	9.78352e-157
RE_35	3	286752	SNP	1	C	2	T	51.9/48.1	98/91	189	ACCAGAAAATAATCTGTACT	ATTTATGATTGATGCAATAT	132	286752	25156	140	1240			1	36		141	138	234819	N	G_C_A	9.78352e-157
RE_35	3	289253	SNP	1	C	2	T	52.7/46.7	88/78	167	CAAGCCCAAATATTATAAGT	AGTGAGCGAGGAAGCGGAAG	2501	289253	22655	141	1241			1	36		141	138	234819	N	G_C_A	9.78352e-157
RE_35	3	290889	SNP	1	C	2	T	50.7/48.7	77/74	152	ATTATCCGCCAAGTACAATT	TTTACTCTTCGAAGACAGAA	1636	290889	21019	142	1242			1	36		141	138	234819	N	G_C_A	9.78352e-157
RE_35	3	291641	SNP	1	A	2	T	51.4/48.6	38/36	74	AAAAAAGAACAAAAAAAAAA	AAGATGAATTGAAAAGCTTC	752	291641	20267	143	1243	16	3	1	36		141	138	234819	N	G_C_A	9.78352e-157
RE_35	3	291642	SNP	1	A	2	T	55.6/44.4	35/28	63	AAAAAGAACAAAAAAAAAAA	GATGAATTGAAAAGCTTCAG	1	291642	20266	144	1244	16	3	1	36		141	138	234819	N	G_C_A	9.78352e-157
RE_35	3	291643	Complex DIP	1	G	3	T	42.6/28.4/27.8	72/48/47	169	AAAAGAACAAAAAAAAAAAA	ATGAATTGAAAAGCTTCAGC	1	291643	20265	145	1245	16	3	1	36		141	138	234819	N	G_C_A	9.78352e-157
RE_35	3	291847	SNP	1	C	2	T	51.2/48.8	109/104	213	GAGCTTATCAGATAAAAGAT	CTGGTAGTCTTGCAAAGGTG	204	291847	20061	146	1246			1	36		141	138	234819	N	G_C_A	9.78352e-157
RE_35	3	292392	SNP	1	C	2	T	53.7/46.3	88/76	164	TTACGCTATACCATATATTT	CATTCCCAATTTTATCGTTT	545	292392	19516	147	1247			1	36		141	138	234819	N	G_C_A	9.78352e-157
RE_35	4	493096	SNP	1	C	1	T	98.6	71	72	GAAAAAGTCCTTTCCTATCG	ATTTGGAAAGCTCTGACCTC		493096	1037116	148	1248
RE_35	4	599359	SNP	1	C	1	T	100	89	89	ATTATCTCACCTCTCTTTTT	TATTCTCTTGTAATTATTGA	106263	599359	930853	149	1249
RE_35	4	738697	SNP	1	G	1	A	98.1	105	107	ACCGTTATAAACATAATTGG	AGGCTTGAGTTTTATATTAG	139338	738697	791515	150	1250
RE_35	4	1327355	SNP	1	C	1	T	100	93	93	GAAAAATAATTTCCTCTCTT	TAAATATATATACTTTTGAA	588658	1327355	202857	151	1251
RE_35	4	1489166	SNP	1	C	1	T	100	105	105	GATCGATCTTAGTTAGTCCT	GAATAAGCATTTTGCAAGTA	161811	1489166	41046	152	1252
RE_35	5	170932	SNP	1	G	1	A	100	91	91	GGCAAGGTGAGACTTAGGCT	ATAAGTAAGTACTTTTTAGT		170932	404835	153	1253
RE_35	5	346618	SNP	1	G	1	A	100	83	83	CGAGAACAATAGAACTGCTT	ATATTCCATCTTCCATTTCG	175686	346618	229149	154	1254
RE_35	5	545362	SNP	1	G	1	A	100	68	68	AAAAAGAAAAAAAAAAGAAC	GGGGTGTAATAATTTGTAGT	198744	545362	30405	155	1255
RE_35	6	75947	SNP	1	G	1	A	100	48	48	GTGGTTCTCTGATGGGGGAG	AGCCGGTTAAAGTACCTTCA		75947	194207	156	1256
RE_35	6	233662	SNP	1	G	1	A	100	76	76	ATAGTCAAAAAGGAAGCCTC	ATGCCACACAAGTCTCTTCT	157715	233662	36492	157	1257
RE_35	7	187716	SNP	1	C	1	T	100	96	96	AGAATTTCATCCATTCTCTT	AGATATTGGTGTTAGGTAAT		187716	899920	158	1258
RE_35	7	199978	SNP	1	C	1	T	100	101	101	CAGTTAACTGTGGGAATACT	AGGTATCGTAAGATGCAAGA	12262	199978	887658	159	1259
RE_35	7	283997	SNP	1	C	1	T	97.4	74	76	TGGAATTTGTCATATTAGTT	CTAATTCAGCCAATTAATTG	84019	283997	803639	160	1260
RE_35	7	538956	SNP	1	G	1	A	96.9	93	96	GCGACGGGGAATTGAACCCC	ATCTGGCACGCGACAAGCGC	254959	538956	548680	161	1261
RE_35	8	139397	SNP	1	G	1	A	100	74	74	TATAAGAGAATATAGAGGTT	GTGTACATCCGTGCTTCGAC		139397	418727	162	1262
RE_35	8	176664	SNP	1	C	1	T	99	95	96	TTGCCTAAACCATGGTCACC	AATTCACATCCGGCATCAAG	37267	176664	381460	163	1263
RE_35	8	282178	SNP	1	G	1	A	100	101	101	CGAGGGCATGAAGCCATAAC	AGGGTAAGAAGAAAAGGGGT	105514	282178	275946	164	1264
RE_35	9	305784	SNP	1	G	1	A	100	115	115	TGGGCTTCGGAACCAGGTTT	AAAGTACCAAGTATAATAAG		305784	128451	165	1265
RE_35	9	357807	DIP	6	------	1	ATATAC	45.7	32	70	CTATATATATATATATATAT	TTCTTCGACTTTTTTTTTTT	52023	357807	76428	166	1266
RE_35	10	245124	SNP	1	G	1	A	98.8	80	81	CAAATCGGACGAAATTTTCT	GACGCATGCTTCGAGATAAA		245124	493560	167	1267
RE_35	10	294072	SNP	1	C	1	T	98.3	115	117	TTCTAATCTTTCCTTTTCTT	TTTTGAGAGTTCGCTATCAA	48948	294072	444612	168	1268
RE_35	10	349141	SNP	1	C	1	T	100	89	89	ATCGGGGTTCAATTCCCCGT	GCGGAGATTTTTTTTGAAGC	55069	349141	389543	169	1269
RE_35	10	370539	SNP	1	G	1	A	100	88	88	AAGGGTTTAAATGGTATATT	AATAACAAGGTGAATATGCT	21398	370539	368145	170	1270
RE_35	10	490079	SNP	1	C	1	T	100	97	97	TGTGCACGTTTGTTTACTTT	TCAATTGTTTGCGGTGTTCT	119540	490079	248605	171	1271
RE_35	11	119016	SNP	1	C	1	T	99.2	118	119	TTCGCATTCGCACTCACACT	ACATGCGGATTCGCATTCGA		119016	547273	172	1272
RE_35	11	255470	SNP	1	G	1	A	96.4	81	84	AAAAGACACTTAAGAAAAGT	AATACTTTTTATAAACGTAA	136454	255470	410819	173	1273
RE_35	11	343963	SNP	1	C	1	T	98.9	87	88	TTCTGCTGTAATTTGATATT	ATCTTTTGTACGAACTGATC	88493	343963	322326	174	1274
RE_35	12	22757	SNP	1	G	1	A	100	95	95	CGAGGTTCACTCCTACAGGT	ATTCCTTCGAGAAATTCTGC		22757	1053363	175	1275
RE_35	12	525011	SNP	1	C	1	T	100	90	90	TCACCAGAACTAGTACCAAT	GTTACTTTACTCTCTGCACA	502254	525011	551109	176	1276
RE_35	12	588895	SNP	1	G	1	A	98.9	91	92	TAAAATTTTGAAAATTTCTC	AATATTTAGAGAGAATCCGT	63884	588895	487225	177	1277
RE_35	12	921136	SNP	1	C	1	T	100	96	96	GGCAGGTTCCTTTGGAACCT	CATCGGAAGTTCTTGTTTTG	332241	921136	154984	178	1278
RE_35	12	1040617	SNP	1	C	1	T	100	82	82	CTCAAAAGTAAATGTATCAT	ATTATTAGTGTATTCCAACA	119481	1040617	35503	179	1279
RE_35	13	193557	SNP	1	G	1	A	100	94	94	AAACTGATGACCCATGACGG	AATGACAAACCGCTTTCCGA		193557	730699	180	1280
RE_35	13	480182	SNP	1	C	1	T	100	94	94	CGTTAACTAGGTTTTCTTCT	TTGATGATGCCCTTTTTTTT	286625	480182	444074	181	1281
RE_35	13	556616	SNP	1	C	1	T	98.5	64	65	AGCACAAAAGCGGAAAAAAT	AAAATCAAGAACAGGCCAAT	76434	556616	367640	182	1282
RE_35	13	748130	SNP	1	C	1	T	100	105	105	AAAATCAATGCAAGTTCCAT	ATGGTTGTGTAAAAGGAACG	191514	748130	176126	183	1283
RE_35	13	904201	SNP	1	C	1	T	100	92	92	AGAGCTTGTCCGCTTCGCCC	AAAAGCCTAATTGCTTAGAG	156071	904201	20055	184	1284
RE_35	14	11930	SNP	1	G	2	A	50.5/49.5	48/47	95	TGCAGATTGCTACTACGCTT	ACAATGTCGGATCCAATACC		11930	772143	185	1285
RE_35	14	89038	SNP	1	C	1	T	98.9	91	92	TAAATGCAGAAGTTTTCTCT	AGTGGTTTATGTTTTACATA	77108	89038	695035	186	1286
RE_35	14	491202	SNP	1	G	1	A	100	88	88	ACCAACCGGAACGACTAGAA	AGAGGCTGTTACGTTTCCTG	402164	491202	292871	187	1287
RE_35	14	592706	SNP	1	G	1	A	100	72	72	TTCTCAGTGAAACACTTGGT	AAGAACCAGCTCTTCTCTTA	101504	592706	191367	188	1288
RE_35	14	644434	SNP	1	C	1	T	100	75	75	CCCGCTATATTGCCTATCTT	ATCCTGGCTTGGTCGTTCTT	51728	644434	139639	189	1289
RE_35	15	28296	SNP	1	G	1	A	100	96	96	TTTATTGTGAGACATGTCGC	ATAAGCACCCCTTGTCTTTC		28296	1062993	190	1290
RE_35	15	160660	SNP	1	G	1	A	98.9	89	90	GCAGAAAAAGAAACAAGGAA	AAAGGGAACGAGAACAATGA	132364	160660	930629	191	1291
RE_35	15	361186	SNP	1	G	1	A	100	94	94	AATGTCTTCAAAGCAGAGAA	AGTTCCCAAATAGAATTCTC	200526	361186	730103	192	1292
RE_35	15	663847	SNP	1	G	1	A	98.9	90	91	GACGTTCTGCGTGTTAAGCA	ATGCCATAACCGACTAGACC	302661	663847	427442	193	1293
RE_35	15	720277	SNP	1	G	1	A	100	76	76	AACGCAACCAAGCAATTTTC	AAACTCAATTTGGCTTATAA	56430	720277	371012	194	1294
RE_35	15	749726	SNP	1	G	1	A	100	98	98	ATCCAGATGAAATTGTTTCT	AAATAGGTAGTTTTCCAGAA	29449	749726	341563	195	1295
RE_35	15	911734	SNP	1	G	1	A	98.9	88	89	AGTCTAATTAGGAGCTTAGT	ATACATATATATATATATAT	162008	911734	179555	196	1296
RE_35	15	1033371	SNP	1	C	1	T	97.8	90	92	CCGAAAAAGTGTCATAACTT	TAGGAACACAGTCTGTACCA	121637	1033371	57918	197	1297
RE_35	15	1051067	SNP	1	G	1	A	100	86	86	ATAGAATAAGTTCATATATA	AGAAATACTTCATCGTGGTA	17696	1051067	40222	198	1298
RE_35	16	292242	SNP	1	C	1	T	100	95	95	GGACAATAAAAAGAGAACAC	AGGTCCTTAAACTGCTCAGG		292242	655816	199	1299
RE_35	16	302439	SNP	1	G	1	A	99.1	107	108	ATCCAGCGATGCGAAATATC	ATGATATTATTTTACATTAC	10197	302439	645619	200	1300
RE_35	16	393975	SNP	1	G	1	A	100	64	64	GGTTGTCGTGGAAAAATCTT	AATCAGAAAGCGGCTGACTG	91536	393975	554083	201	1301
RE_35	16	607374	SNP	1	G	1	A	100	52	52	TTATAATTATAAACATAGTA	ATGAGTCCTAGAATCTCAAT	213399	607374	340684	202	1302
RE_36	2	677316	SNP	1	C	1	T	100	57	57	TAGAAACAAAATGAATAAAT	TGATAACAAGTAAAGTACTC		677316	131266	1	1303
RE_36	3	117467	SNP	1	C	2	T	53.1/46.9	120/106	226	AACGGTATAGAAAGAAGATT	TTTTAGTCCATAATATTGTA		117467	194441	2	1304			1	37		16	16	173423	N	G_C	1.46148e-15
RE_36	3	150971	SNP	1	G	2	A	52.8/47.2	122/109	231	GGGAGAGGAAAGTTTTCGAT	AGATGCTAGAAAAAAACTTG	33504	150971	160937	3	1305			1	37		16	16	173423	N	G_C	1.46148e-15
RE_36	3	164692	SNP	1	C	2	T	50.6/49.4	91/89	180	AACTTCCATACTCTCGTCGT	GCCATCATTTTCATTATCCT	13721	164692	147216	4	1306			1	37		16	16	173423	N	G_C	1.46148e-15
RE_36	3	175486	SNP	1	C	2	T	50.2/49.8	102/101	203	CCTATTACGTGCTTGAATAT	TTATTTAAGGTAGTTCTGAC	10794	175486	136422	5	1307			1	37		16	16	173423	N	G_C	1.46148e-15
RE_36	3	186905	SNP	1	C	2	T	50.7/48.8	105/101	207	ACTGTGATTTGAAAATCTCT	CCAGATCAAACGGGAATAAA	11419	186905	125003	6	1308			1	37		16	16	173423	N	G_C	1.46148e-15
RE_36	3	208262	SNP	1	C	2	T	52.8/47.2	134/120	254	AGCAAATTGCTGGAAGAGTT	AAGGACAACGTGAGATACAC	21357	208262	103646	7	1309			1	37		16	16	173423	N	G_C	1.46148e-15
RE_36	3	212213	SNP	1	C	2	T	52.5/47.5	124/112	236	GCCCTTTTCAACTGATATTT	AAACCCAGCTTTGCTCAATG	3951	212213	99695	8	1310			1	37		16	16	173423	N	G_C	1.46148e-15
RE_36	3	215023	SNP	1	C	2	T	54.3/45.7	127/107	234	ATCCTCCAAATCTGAATTTT	GCCTGCATCGTCAATCAAAT	2810	215023	96885	9	1311			1	37		16	16	173423	N	G_C	1.46148e-15
RE_36	3	221011	SNP	1	C	2	T	51.9/48.1	111/103	214	TTGATCACCTCGTTCTGTCT	CTCTGTGGTGGTCTGGTATT	5988	221011	90897	10	1312			1	37		16	16	173423	N	G_C	1.46148e-15
RE_36	3	221520	SNP	1	C	2	T	51.9/48.1	112/104	216	AGAAATGAAAATTAGTTACT	TACATAATGTATAATAAGTT	509	221520	90388	11	1313			1	37		16	16	173423	N	G_C	1.46148e-15
RE_36	3	233468	SNP	1	C	2	T	53.1/46.9	130/115	245	ATATGGAGCCAAAACATCCT	GCCATTGTCCAATTTGCCAC	11948	233468	78440	12	1314			1	37		16	16	173423	N	G_C	1.46148e-15
RE_36	3	239015	SNP	1	C	2	T	56.5/43.5	126/97	223	CCACACTTTCAACGTGGTAT	TTTGGAACATGACACCAGTA	5547	239015	72893	13	1315			1	37		16	16	173423	N	G_C	1.46148e-15
RE_36	3	239819	SNP	1	C	2	T	50.4/49.6	130/128	258	CGTAGCAATCACTTCTCCAT	GGGGGACCAGGAAACGCAGA	804	239819	72089	14	1316			1	37		16	16	173423	N	G_C	1.46148e-15
RE_36	3	267459	SNP	1	C	2	T	51.6/48.4	131/123	254	TTCTTATCCAAATTTTTCAT	TTCAGAAGGCTCTACGGCGA	27640	267459	44449	15	1317			1	37		16	16	173423	N	G_C	1.46148e-15
RE_36	3	272148	SNP	1	C	2	T	51.4/48.6	112/106	218	GAAAACATGTCAAGGACATT	AATAAAGTACTTTTCATACT	4689	272148	39760	16	1318			1	37		16	16	173423	N	G_C	1.46148e-15
RE_36	3	290889	SNP	1	C	2	T	59.3/40.7	163/112	275	ATTATCCGCCAAGTACAATT	TTTACTCTTCGAAGACAGAA	18741	290889	21019	17	1319			1	37		16	16	173423	N	G_C	1.46148e-15
RE_36	4	219927	SNP	1	C	1	T	99.1	108	109	ATAGCCGAAAATCTTTCAAG	CACGACAGAAAGATTCATTA		219927	1310285	18	1320
RE_36	4	883037	SNP	1	C	1	T	98.9	92	93	TTCGTGCTTATAGCAACATT	GGTTTCCGAAGTTTCTGTGC	663110	883037	647175	19	1321
RE_36	4	1116957	SNP	1	C	1	T	97.9	92	94	ATTATATTCTTCTCAGATAT	ATCACAACGACATTTCTAAT	233920	1116957	413255	20	1322
RE_36	5	100702	SNP	1	G	1	A	100	106	106	AAAATTCTTTTTAAAAGAAA	AGAAGATCGTGTTTATTGCT		100702	475065	21	1323
RE_36	5	103473	SNP	1	C	1	T	98.8	84	85	TGCTGCTATGCCACTATCAT	AGAAAATAAAACCAAGTTGC	2771	103473	472294	22	1324
RE_36	5	193519	SNP	1	C	1	T	98.4	62	63	CACACGCACATATATCTACT	TCTCATACCTCTTATATCTA	90046	193519	382248	23	1325
RE_36	5	320851	SNP	1	C	1	T	99	102	103	TTTTGTACACAATGGAATCT	TTCCATTTACTAATCAACTT	127332	320851	254916	24	1326
RE_36	6	207401	SNP	1	C	1	T	98.2	110	112	CAACGGACATCAACATATAT	TATGTTTACATATTAGGGTT		207401	62753	25	1327
RE_36	6	245922	SNP	1	C	1	T	100	101	101	TTAGAGGCATCTCCGACAAT	AGAAGAACACTTCTTGTTAT	38521	245922	24232	26	1328
RE_36	7	322754	SNP	1	G	1	A	98.9	87	88	TTGCGGATTACTCTATCCAT	AGGAGAATACCCTAGTATAT		322754	764882	27	1329			2	38		5	5	170205	N	G_C	0.00507136
RE_36	7	408017	SNP	1	G	1	A	100	104	104	TCTTCCTTTGCTATCTGTCT	GTTTAAATAAACATAGTATT	85263	408017	679619	28	1330			2	38		5	5	170205	N	G_C	0.00507136
RE_36	7	442963	SNP	1	G	1	A	100	109	109	ATAAAAAGTGTAAGAATCTC	ATGATTCTTATATGACAAAT	34946	442963	644673	29	1331			2	38		5	5	170205	N	G_C	0.00507136
RE_36	7	479804	SNP	1	C	1	T	100	106	106	TCTTCATAATTCATTATCAT	GCCACTTGGCATTGCATTTA	36841	479804	607832	30	1332			2	38		5	5	170205	N	G_C	0.00507136
RE_36	7	492958	SNP	1	G	1	A	100	104	104	ATGAGGGCATCACAGGGCGA	AAGGTAACGATAATTCTTGA	13154	492958	594678	31	1333			2	38		5	5	170205	N	G_C	0.00507136
RE_36	7	694047	SNP	1	G	1	A	100	96	96	CTTTGTCGAACGAAATAAAG	AAGAGCTTTCCTTGGATGAA	201089	694047	393589	32	1334
RE_36	7	728081	SNP	1	C	1	T	97.8	88	90	GTCTTCCCTTACAAATAGCT	TAGGGGTGTTGCATGTAGCC	34034	728081	359555	33	1335
RE_36	10	11551	SNP	1	G	1	A	100	12	12	GGTTCCAGAACTGGTTGTTT	TTTGGCCATAAAACAGAATT		11551	727133	34	1336
RE_36	10	372036	SNP	1	C	1	T	100	101	101	CACGCAGAACGTCCCCAGTT	GATCCTGGGCGAAATCAATT	360485	372036	366648	35	1337
RE_36	11	202882	SNP	1	C	1	T	100	103	103	TAGCGCGTATGACTCTTAAT	ATAAGGTTAGGGGTTCGAGC		202882	463407	36	1338
RE_36	12	111494	SNP	1	G	1	A	99.2	129	130	TCAAGGCCTTCTTGGACAAT	GCTTACCATCTTCCCCAAGA		111494	964626	37	1339
RE_36	12	377252	SNP	1	G	1	A	100	85	85	TTCAAAATTTTCTTGAAAAG	AAACTTCGTGCATGAGCTGT	265758	377252	698868	38	1340
RE_36	12	416797	SNP	1	G	1	A	100	69	69	CACCTCCAAATTAGGGTGTG	ATTGGCGTCGTCTTCTTTAA	39545	416797	659323	39	1341
RE_36	12	502990	SNP	1	G	1	A	100	98	98	TGGAAAATCGTAAAAGTTTT	AAAAAATTTTGGAATAGGGA	86193	502990	573130	40	1342
RE_36	12	777937	SNP	1	C	1	T	98.7	75	76	GACAAAAAGACACGGGACAT	TTCTATCTATATAGTTTACA	274947	777937	298183	41	1343
RE_36	13	837170	SNP	1	C	1	T	99.1	108	109	TTAAGGGCACCTGTTTTATT	TTAGAATATACTACAACCTG		837170	87086	42	1344
RE_36	14	405430	SNP	1	G	1	A	99.2	121	122	AGGAGGATTAAACAACTGTG	AATCCTTCACAAGGATTCAA		405430	378643	43	1345
RE_36	15	444606	SNP	1	C	1	T	99.1	106	107	TAGTTGTCTTTGTCAATCCT	ATCTTTCTTTACTCATTATT		444606	646683	44	1346
RE_36	15	1064584	SNP	1	C	1	T	99.2	117	118	CTTCCTTTATTACTCTCATT	AATGCCAGTTCGATGAAAAT	619978	1064584	26705	45	1347
RE_36	16	46935	SNP	1	G	1	A	98.9	92	93	CCCTGTGGTTAGAGAGCTAT	GAAGCTAGCAGTAAATGTCT		46935	901123	46	1348
RE_36	16	63087	SNP	1	G	1	A	99	98	99	GTTTTTTACAATTTCTTTTG	AGAAAACTCCACTGCCTGTG	16152	63087	884971	47	1349
RE_36	16	829683	SNP	1	C	1	T	100	54	54	AAGATACTTTTTTCTTTCTT	TTCTACGTCTCCTTTTTTTT	766596	829683	118375	48	1350
RE_37	1	191125	SNP	1	T	2	G	40.0/40.0	2017-04-04	10	TACTACACTTTTACTTCGAC	TCCACTGAAATGACCACCGT		191125	21889	1	1351
RE_37	2	48068	SNP	1	G	1	A	100	156	156	AAATGTGCAGCACAATGGTT	AGAGAGAGACCCGTTGGAAA		48068	760514	2	1352
RE_37	2	291930	SNP	1	G	1	A	100	108	108	TAAATACGATTTCTCGCAAC	AAAGGTATGAGAGAGAAGAC	243862	291930	516652	3	1353
RE_37	2	557100	SNP	1	G	1	A	100	149	149	ACAACCGAACAAGGCAGTGC	AAGCGGTGCACCTTACAACA	265170	557100	251482	4	1354
RE_37	3	166339	SNP	1	C	2	T	50.0/50.0	149/149	298	GATGCTGAGTTCTTGTAATT	GTCAAAAATGCCTTTCAAGA		166339	145569	5	1355			1	39		62	60	131786	N	C	4.28329e-82
RE_37	3	174681	SNP	1	C	2	T	54.8/44.9	155/127	283	AAAATTTGTGTCCATTGATT	TATACGGCTTGCGTTTTTAA	8342	174681	137227	6	1356			1	39		62	60	131786	N	C	4.28329e-82
RE_37	3	175981	SNP	1	C	2	T	50.5/49.5	145/142	287	TCAAAAGTGATTTCAGAGCT	ATTAAAGGTAATATAATGTG	1300	175981	135927	7	1357			1	39		62	60	131786	N	C	4.28329e-82
RE_37	3	176243	SNP	1	C	2	T	54.2/45.8	156/132	288	CAAATCTCCTTTATTTTCTT	GCAAATTTCGACCTGATACG	262	176243	135665	8	1358			1	39		62	60	131786	N	C	4.28329e-82
RE_37	3	178912	SNP	1	C	2	T	50.7/49.3	138/134	272	ATACACGATCCTAGTTACTT	GATTCATTATACTGGAGGGG	2669	178912	132996	9	1359			1	39		62	60	131786	N	C	4.28329e-82
RE_37	3	183341	SNP	1	C	2	T	57.2/42.8	166/124	290	CACCAAGACTACCATCTATT	AGTTTCCTCGTTCAGAAATG	4429	183341	128567	10	1360			1	39		62	60	131786	N	C	4.28329e-82
RE_37	3	184341	SNP	1	C	2	T	51.1/48.9	137/131	268	CTAGAAGCCATGAATTCACT	GTTACTCAATATGCTGCTCC	1000	184341	127567	11	1361			1	39		62	60	131786	N	C	4.28329e-82
RE_37	3	186318	SNP	1	C	2	T	56.2/43.8	154/120	274	TTGTGATATAGTCATTTCTT	ATCGGTGCAAGCGCCCACTC	1977	186318	125590	12	1362			1	39		62	60	131786	N	C	4.28329e-82
RE_37	3	190353	SNP	1	C	2	T	51.0/49.0	134/129	263	AATGCCTTCCTTCTCCAAAT	ATTAATCAAGTGGTCAAATC	4035	190353	121555	13	1363			1	39		62	60	131786	N	C	4.28329e-82
RE_37	3	193317	SNP	1	C	2	T	50.8/49.2	159/154	313	TTTGCCAGAGGCTCACCGCT	AAGAGGTCCGCTAATTCTGG	2964	193317	118591	14	1364			1	39		62	60	131786	N	C	4.28329e-82
RE_37	3	195538	SNP	1	C	2	T	54.4/45.6	154/129	283	TTCTATTTTTATTTTCATAT	ATCGACGTAATGACCACTTA	2221	195538	116370	15	1365			1	39		62	60	131786	N	C	4.28329e-82
RE_37	3	196130	SNP	1	C	2	T	53.4/46.6	143/125	268	CTGTATTTATTTTCACCATT	TCATTATAAACAAGAATATC	592	196130	115778	16	1366			1	39		62	60	131786	N	C	4.28329e-82
RE_37	3	198337	SNP	1	C	2	T	51.7/48.3	148/138	286	TTCATCGTGCTCAGGCGTAT	CTCCTTCTCTTTTTCACTCT	2207	198337	113571	17	1367			1	39		62	60	131786	N	C	4.28329e-82
RE_37	3	198535	SNP	1	C	2	T	53.2/46.8	149/131	280	GTTCCATAACCAGGGCTTGT	AGCATACACAGTATCGAATT	198	198535	113373	18	1368			1	39		62	60	131786	N	C	4.28329e-82
RE_37	3	208820	SNP	1	C	2	T	50.5/49.5	147/144	291	CCGATGATAAGGTCTCCAAT	TGGCAGATTTGAAAAAATTG	10285	208820	103088	19	1369			1	39		62	60	131786	N	C	4.28329e-82
RE_37	3	210543	SNP	1	C	2	T	52.2/47.8	156/143	299	GCCACTGACGGTGGTCTTTT	ATTCCACCAACTATTCCACA	1723	210543	101365	20	1370			1	39		62	60	131786	N	C	4.28329e-82
RE_37	3	212229	SNP	1	C	2	T	51.4/48.6	145/137	282	ATTTCAAACCCAGCTTTGCT	AATGCATCGTCTTGAACAAC	1686	212229	99679	21	1371			1	39		62	60	131786	N	C	4.28329e-82
RE_37	3	214640	SNP	1	C	2	T	50.8/48.6	169/162	333	CCGATGAACTTCAGAATCCT	GGTAAATATATTGCAGGAAT	2411	214640	97268	22	1372			1	39		62	60	131786	N	C	4.28329e-82
RE_37	3	215143	SNP	1	C	2	T	51.9/48.1	150/139	289	GAATCTTTTTAACAAGACTT	ATTTGGAACATCATATAGAC	503	215143	96765	23	1373			1	39		62	60	131786	N	C	4.28329e-82
RE_37	3	215727	SNP	1	C	2	T	50.7/49.3	148/144	292	TACGATACCTGATTAAGTCC	ACGCTCTCACCGTACCATCT	584	215727	96181	24	1374			1	39		62	60	131786	N	C	4.28329e-82
RE_37	3	216649	SNP	1	C	2	T	51.1/48.9	138/132	270	TAATGCAAAGAGTCTCCCAT	AGGGCTGAACTTCACAGCGG	922	216649	95259	25	1375			1	39		62	60	131786	N	C	4.28329e-82
RE_37	3	218365	SNP	1	C	2	T	50.8/49.2	127/123	250	ACGGCAGAGCATGTAGCTAT	AGATCCAAATTGCAATATCG	1716	218365	93543	26	1376			1	39		62	60	131786	N	C	4.28329e-82
RE_37	3	221052	SNP	1	C	2	T	55.1/44.5	150/121	272	TATGGAGTCCACGGATCAGT	CATTGAAGCCATGGAATATA	2687	221052	90856	27	1377			1	39		62	60	131786	N	C	4.28329e-82
RE_37	3	222632	SNP	1	C	2	T	51.3/48.7	101/96	197	TCGTCAAAGACGACCACTTT	CCATTTTGGTCATTGGAACG	1580	222632	89276	28	1378			1	39		62	60	131786	N	C	4.28329e-82
RE_37	3	222763	SNP	1	C	2	T	52.4/47.6	76/69	145	CCTGTGGATGTAATAAGGAT	TGAAACACTGACTAAAACGC	131	222763	89145	29	1379			1	39		62	60	131786	N	C	4.28329e-82
RE_37	3	224567	SNP	1	C	2	T	56.7/43.3	166/127	293	TCCTCTGCACCCGATGTCCT	ACAAGCGCAACGAATTCCAA	1804	224567	87341	30	1380			1	39		62	60	131786	N	C	4.28329e-82
RE_37	3	224997	SNP	1	C	2	T	50.7/49.3	137/133	270	AAATGATACAAATTTTTTTT	TAAGTTTTATATTTTACATA	430	224997	86911	31	1381			1	39		62	60	131786	N	C	4.28329e-82
RE_37	3	227651	SNP	1	C	2	T	52.9/47.1	157/140	297	GCAATTACTCTCGAAGTCTT	GTTTCTGTTTTTGAGAATGA	2654	227651	84257	32	1382			1	39		62	60	131786	N	C	4.28329e-82
RE_37	3	228538	SNP	1	C	2	T	55.2/44.8	139/113	252	CAGTGGAAGCGATGGTTTTT	GACAATATTCGGTTCTGTAG	887	228538	83370	33	1383			1	39		62	60	131786	N	C	4.28329e-82
RE_37	3	228719	SNP	1	C	2	T	53.4/46.6	158/138	296	GAATCAGCTGATGACGATAT	CAAACAAATTTTTGCTCATC	181	228719	83189	34	1384			1	39		62	60	131786	N	C	4.28329e-82
RE_37	3	232821	SNP	1	C	2	T	52.7/47.3	158/142	300	CATATTTGAGTACGATCGTT	CTGTTAACAACTAGTAGCTG	4102	232821	79087	35	1385			1	39		62	60	131786	N	C	4.28329e-82
RE_37	3	236324	SNP	1	C	2	T	54.8/44.9	160/131	292	GGATTGCCTGCAGTCGCATT	GAGTCCCCTGGAGAGCTACT	3503	236324	75584	36	1386	17	2	1	39		62	60	131786	N	C	4.28329e-82
RE_37	3	236332	SNP	1	C	2	T	50.9/49.1	149/144	293	TGCAGTCGCATTCGAGTCCC	TGGAGAGCTACTACCTTCAA	8	236332	75576	37	1387	17	2	1	39		62	60	131786	N	C	4.28329e-82
RE_37	3	244037	SNP	1	C	2	T	57.1/42.9	182/137	319	TCTTGCATGGTCCTCCCATT	AGCCATGCCTTCAATTCGAG	7705	244037	67871	38	1388			1	39		62	60	131786	N	C	4.28329e-82
RE_37	3	245399	SNP	1	C	2	T	51.1/48.9	139/133	272	GACGAGAGACTTGTACCCTT	AGCTCGAATGAAAGCAATTA	1362	245399	66509	39	1389			1	39		62	60	131786	N	C	4.28329e-82
RE_37	3	248452	SNP	1	C	2	T	56.7/42.9	177/134	312	CTCTTTCTTTTGTAAGGTCT	CGCCTCGTTAATAGTGGCAA	3053	248452	63456	40	1390	18	2	1	39		62	60	131786	N	C	4.28329e-82
RE_37	3	248458	SNP	1	C	2	T	55.9/44.1	180/142	322	CTTTTGTAAGGTCTCCGCCT	GTTAATAGTGGCAAAGATTT	6	248458	63450	41	1391	18	2	1	39		62	60	131786	N	C	4.28329e-82
RE_37	3	249306	SNP	1	C	2	T	55.4/44.6	160/129	289	TGAACGCGTATGAAGATCTT	TTCTTTGCTTAGAAGCAACA	848	249306	62602	42	1392			1	39		62	60	131786	N	C	4.28329e-82
RE_37	3	249734	SNP	1	C	2	T	52.7/47.3	79/71	150	ATACCGCCTCTTTGGATAAT	TTGTAGACCTGGAAGTAGAA	428	249734	62174	43	1393			1	39		62	60	131786	N	C	4.28329e-82
RE_37	3	250516	SNP	1	C	2	T	52.9/47.1	135/120	255	AGGATTTCCAAAATCAAAGT	GGTACCAACCTGAACATTAT	782	250516	61392	44	1394			1	39		62	60	131786	N	C	4.28329e-82
RE_37	3	256374	SNP	1	C	2	T	50.4/49.2	122/119	242	CCATTCCAAGTGTCCTCTTT	GTTAAGGAAACAAAACTTCA	5858	256374	55534	45	1395			1	39		62	60	131786	N	C	4.28329e-82
RE_37	3	258789	SNP	1	C	2	T	50.2/49.8	130/129	259	CCTGTACCGGATTCGTTTTC	GAATCTAGTCTTTCCACCAA	2415	258789	53119	46	1396			1	39		62	60	131786	N	C	4.28329e-82
RE_37	3	260355	SNP	1	C	2	T	53.2/46.8	141/124	265	ATCTCAGCCAGCTGCTGGTT	ATTTTGAAATCGTAATCCTT	1566	260355	51553	47	1397			1	39		62	60	131786	N	C	4.28329e-82
RE_37	3	262125	SNP	1	C	2	T	50.9/49.1	146/141	287	TTTTTTGCCCCTTTATCCTT	ATGGTTTTCAAAATTTTGTA	1770	262125	49783	48	1398			1	39		62	60	131786	N	C	4.28329e-82
RE_37	3	263128	SNP	1	C	2	T	54.8/45.2	161/133	294	TTTGGAACCTATTGATTACA	TACTCACTCGAGAGAGATCG	1003	263128	48780	49	1399			1	39		62	60	131786	N	C	4.28329e-82
RE_37	3	265391	SNP	1	C	2	T	55.3/44.7	161/130	291	TACAATGGAAGTTTCCACGT	TTTCTGTATTTTCATACCTT	2263	265391	46517	50	1400			1	39		62	60	131786	N	C	4.28329e-82
RE_37	3	267609	SNP	1	C	2	T	50.2/49.8	132/131	263	CACTGATTTTACTTCAAATT	AACCGAAACCATCGCAGTTA	2218	267609	44299	51	1401			1	39		62	60	131786	N	C	4.28329e-82
RE_37	3	268881	SNP	1	C	2	T	55.6/44.4	155/124	279	CAGTGTTGACAGGTTTGTTT	GTCGTCAAAACCATCCTCAT	1272	268881	43027	52	1402			1	39		62	60	131786	N	C	4.28329e-82
RE_37	3	273548	SNP	1	C	2	T	52.3/47.7	139/127	266	AAGAAAATTAAACGAGTACT	ACTGAACAGGAAATTCTCGC	4667	273548	38360	53	1403			1	39		62	60	131786	N	C	4.28329e-82
RE_37	3	273835	SNP	1	C	2	T	55.1/44.9	161/131	292	ATCTGGTCATGTCATGCTTT	TGACTTTGATTTATCCATCC	287	273835	38073	54	1404			1	39		62	60	131786	N	C	4.28329e-82
RE_37	3	276352	SNP	1	C	2	T	55.2/44.8	143/116	259	ATTTAAAGTTCTTAATAAGT	AGGGGTATGATTCAACATTT	2517	276352	35556	55	1405			1	39		62	60	131786	N	C	4.28329e-82
RE_37	3	276893	SNP	1	C	2	T	51.9/48.1	148/137	285	TGTAAATATTTGATTCGTAT	TGTAGTTTCTCATCAGCAAG	541	276893	35015	56	1406			1	39		62	60	131786	N	C	4.28329e-82
RE_37	3	277522	SNP	1	C	2	T	54.5/45.5	90/75	165	ATCTTCCTCACCCTCTTCCT	ATCATCTTCAGCCTCAACAT	629	277522	34386	57	1407			1	39		62	60	131786	N	C	4.28329e-82
RE_37	3	278671	SNP	1	C	2	T	56.6/43.4	158/121	279	ATTATTTAAGGAATTTTTTT	TTCAAACCACACCAGAAACA	1149	278671	33237	58	1408			1	39		62	60	131786	N	C	4.28329e-82
RE_37	3	279268	SNP	1	C	2	T	50.2/49.8	131/130	261	GTCCTATGCTAGCTTATTTT	AAGAGTGCTTCTTTGAAGAT	597	279268	32640	59	1409			1	39		62	60	131786	N	C	4.28329e-82
RE_37	3	281075	SNP	1	C	2	T	51.2/48.8	144/137	281	AGTTGAGGTTTTATTAAAAT	TTTTAATTTGACCACCAAAT	1807	281075	30833	60	1410			1	39		62	60	131786	N	C	4.28329e-82
RE_37	3	286371	SNP	1	C	2	T	52.1/47.9	126/116	242	ATAGCCATAATCTCCATTTT	TTTTTTATTAAATGCTAATC	5296	286371	25537	61	1411			1	39		62	60	131786	N	C	4.28329e-82
RE_37	3	289768	SNP	1	C	2	T	56.1/43.9	160/125	285	GGCCATCGTGCCTCCCCACT	CTGCAGTTCGGGGGCATGGA	3397	289768	22140	62	1412			1	39		62	60	131786	N	C	4.28329e-82
RE_37	3	290889	SNP	1	C	2	T	53.8/46.2	147/126	273	ATTATCCGCCAAGTACAATT	TTTACTCTTCGAAGACAGAA	1121	290889	21019	63	1413			1	39		62	60	131786	N	C	4.28329e-82
RE_37	3	292425	SNP	1	C	2	T	58.9/41.1	166/116	282	TATCGTTTTATAATAATATT	AGTTTCAAGAACAATGAATA	1536	292425	19483	64	1414			1	39		62	60	131786	N	C	4.28329e-82
RE_37	3	292739	SNP	1	C	2	T	52.9/47.1	138/123	261	TGAAATTCAACGTCTTGCTT	ATTAAATCGCTTTCAAGAGA	314	292739	19169	65	1415			1	39		62	60	131786	N	C	4.28329e-82
RE_37	3	298124	SNP	1	C	2	T	51.3/48.7	141/134	275	ATCATATAGCTATAGCAATT	GCAATAAGAAGTTCTTTGTT	5385	298124	13784	66	1416			1	39		62	60	131786	N	C	4.28329e-82
RE_37	4	60611	SNP	1	G	1	A	99.1	112	113	TAATCAAGAGAACAAAGCAA	ATCAAGTAACTGTTGCAAAG		60611	1469601	67	1417
RE_37	4	396107	SNP	1	C	1	T	100	120	120	TACGGTAGATCAAGAACCTT	GGTGAGCCAAGCGAGGGTGT	335496	396107	1134105	68	1418
RE_37	4	454480	SNP	1	G	1	A	100	126	126	CAGTTGCCTATTTTATTAGA	AGATCTAAGGGTTCAATAAA	58373	454480	1075732	69	1419
RE_37	5	62827	SNP	1	C	1	T	98.5	130	132	TTCAGTAACTTTTGTGATAT	TCACATTGACATACCACGGT		62827	512940	70	1420
RE_37	7	270650	SNP	1	C	1	T	100	141	141	GTACGGCCGTCTCTGTAGTT	CGATCCTCTTATAGATGTTT		270650	816986	71	1421
RE_37	7	281813	SNP	1	G	1	A	100	123	123	GAGTCGAAAGCTCTACCATT	AGCCACCGCTTCATCTTGAA	11163	281813	805823	72	1422
RE_37	7	395205	SNP	1	G	1	A	99.1	116	117	TTGGCCCTTCAGTCTTCTTT	GATTTCAATGTCTTGTTGGA	113392	395205	692431	73	1423
RE_37	7	411965	SNP	1	G	1	A	97.9	141	144	CCACTGAAAAGTTACTGAGA	AAACAAAAGTTGGTGTGGAA	16760	411965	675671	74	1424
RE_37	8	108708	SNP	1	C	1	T	99.3	139	140	CTGTCCTTACGTAGAAGAAT	AATTGTTTTCAAGAGTTTTT		108708	449416	75	1425
RE_37	8	160260	SNP	1	G	1	A	100	123	123	TGGGCAAGTTTGTTAGTGAA	AATTATAGATTTGACCAAAT	51552	160260	397864	76	1426
RE_37	9	19750	SNP	1	T	1	G	90	9	10	GTAACAGTGGTGTATGATTT	GGAGAAGCAGTAGTTGCCGA		19750	414485	77	1427
RE_37	9	23577	SNP	1	G	1	A	100	149	149	AACACGCAGGACTGAAAGGT	AAATGGCCTGTCTTGTGCTC	3827	23577	410658	78	1428
RE_37	10	100727	SNP	1	G	1	A	99.3	133	134	CCATCATCTTTAATTTCACT	AGAAATGATTTAAAAAGAGA		100727	637957	79	1429
RE_37	11	219206	SNP	1	G	1	A	99.3	135	136	ACGTCCGTCATGTCTACTTT	AGTCAGTTAAATACACAAGA		219206	447083	80	1430
RE_37	12	669044	SNP	1	C	1	T	99.3	148	149	TAGAAGCACCCTATTCTACT	AAGATGCCCGGTTCATGAAT		669044	407076	81	1431
RE_37	12	947095	SNP	1	C	1	T	100	87	87	ACTTGTAATTTATCTTATTT	ATTTCCTAACACTTTGATCG	278051	947095	129025	82	1432
RE_37	13	668297	SNP	1	C	1	T	98.4	122	124	GTGGACATGAACTCAATCTT	AATTCTTTGAAAGCGGTGTA		668297	255959	83	1433
RE_37	13	788560	SNP	1	G	1	A	100	144	144	GGCTCCTTAGTAAACAGATC	AAAAGGTATCTGGAAAAATT	120263	788560	135696	84	1434
RE_37	14	190996	SNP	1	C	1	T	98.2	111	113	TAATCTTTGCGACTTTATTT	AACTCACCATTCATACAAAG		190996	593077	85	1435
RE_37	14	451761	SNP	1	C	1	T	100	125	125	CTTTGTGGGTATGGCCGCTA	GCGGGTCCAGAAAGTTGCGC	260765	451761	332312	86	1436
RE_37	15	85733	SNP	1	G	1	A	96.1	124	129	GTAAAAGATCATCCAGTAAT	AATCTAGAGCATACGGTTTT		85733	1005556	87	1437
RE_37	15	153547	SNP	1	G	1	A	99.3	141	142	CCTAAGTTGAATTAAAGTAC	ATAATAAGCTCCCTAAGACA	67814	153547	937742	88	1438
RE_37	15	678812	SNP	1	G	1	A	99.1	116	117	ATTTGTTTATCTAGTATCTT	AGGAAGGAGTGCTAATTCAG	525265	678812	412477	89	1439
RE_37	16	428379	SNP	1	C	1	T	100	134	134	AAGTTTAATGCTAAATACGT	GCTGAGGCCACTGGTAATTT		428379	519679	90	1440
RE_37	16	796162	SNP	1	C	1	T	97.8	132	135	TCTCCTTGCAGCAGCTTGTT	GTACAAGGTTTGTACCGAAG	367783	796162	151896	91	1441
RE_38	2	486048	SNP	1	C	1	T	98.6	140	142	GATAAGACTACCAAGTTAAT	AATCTCTACCACCCGGCTGT		486048	322534	1	1442
RE_38	2	621238	SNP	1	C	1	T	100	150	150	ATTTAGAAAGGCAATATAAT	ACTACCTAGATTAGCTTGAA	135190	621238	187344	2	1443
RE_38	3	178936	SNP	1	C	2	T	50.5/49.5	146/143	289	TCATTATACTGGAGGGGCTT	GCTTTCCCAAACTTGTTTTT		178936	132972	3	1444			1	40		8	8	111954	C		4.58486e-08
RE_38	3	180840	SNP	1	C	2	T	52.8/47.2	149/133	282	GCTCGAAACAAATAATGTTT	ATCTGTTAATAATAACAGCC	1904	180840	131068	4	1445			1	40		8	8	111954	C		4.58486e-08
RE_38	3	189354	SNP	1	C	2	T	52.6/47.4	170/153	323	TCCCATTACCTTACCGTCAT	GTCTTTTAGTACCCTAAAAA	8514	189354	122554	5	1446			1	40		8	8	111954	C		4.58486e-08
RE_38	3	203495	SNP	1	C	2	T	50.0/50.0	88/88	176	TTTTTATTTTCGCTTCAATT	TCTATACACGTACGTCATCA	14141	203495	108413	6	1447			1	40		8	8	111954	C		4.58486e-08
RE_38	3	204521	SNP	1	C	2	T	53.0/47.0	134/119	253	TCGCAACTTTCCTCCCACGT	TTTTCATGAGCTCCTTCTTT	1026	204521	107387	7	1448			1	40		8	8	111954	C		4.58486e-08
RE_38	3	223550	SNP	1	C	2	T	55.0/45.0	170/139	309	TTGTCTTTAAATGATGCGTT	ATCAAGACTGAAAAGTCCTG	19029	223550	88358	8	1449			1	40		8	8	111954	C		4.58486e-08
RE_38	3	233567	SNP	1	C	2	T	50.3/49.7	157/155	312	TTCATCATTGATGTAATCTT	TACTAGTTGATCCAATTGTC	10017	233567	78341	9	1450			1	40		8	8	111954	C		4.58486e-08
RE_38	3	290889	SNP	1	C	2	T	50.6/49.4	136/133	269	ATTATCCGCCAAGTACAATT	TTTACTCTTCGAAGACAGAA	57322	290889	21019	10	1451			1	40		8	8	111954	C		4.58486e-08
RE_38	4	599353	SNP	1	C	1	T	100	155	155	TATCGTATTATCTCACCTCT	TTTTTCTATTCTCTTGTAAT		599353	930859	11	1452
RE_38	4	1183431	SNP	1	C	1	T	100	169	169	CTAAGAAATTATTGGCTTCT	CGCCGCAATTGAGTAGCACA	584078	1183431	346781	12	1453
RE_38	4	1240787	SNP	1	G	1	A	99.1	106	107	ATCAAGCGAAGCTCATCGAT	AGTATTCAATTTGCTAAAAA	57356	1240787	289425	13	1454
RE_38	5	310339	SNP	1	G	1	A	99.4	164	165	CATCCGCCGGTGCAAATGGC	AGGAGAAGATTGGACTCTTG		310339	265428	14	1455
RE_38	7	680384	SNP	1	G	1	A	99.4	163	164	TCTGGGCACTCTGAGCACTA	ATATAAATTTTTCAAATTTC		680384	407252	15	1456
RE_38	8	50722	SNP	1	G	1	A	100	171	171	CGGTACCGTGCGACAGAATT	AGAAGTCCAGATTGTTCAGT		50722	507402	16	1457
RE_38	8	152985	SNP	1	G	1	A	99.4	176	177	TTATATTAAAAAATAATGAT	AGATGTTTTGTATATACAGA	102263	152985	405139	17	1458
RE_38	8	161964	SNP	1	G	1	A	100	166	166	CACTTATTCTTGGATGGAAC	ATGTTCCATCTTTCATACTG	8979	161964	396160	18	1459
RE_38	8	267887	SNP	1	G	1	A	100	130	130	ATGGCCTGTTGTGGAAGCCT	AGAGTTCTTTCACGTGCTGT	105923	267887	290237	19	1460
RE_38	12	35271	SNP	1	C	1	T	100	86	86	ACTTCACATCACCTTTGTTT	CAAAGTTTGGCCTCAATGTT		35271	1040849	20	1461
RE_38	12	88668	SNP	1	G	1	A	99.4	155	156	TTTACAGAAAGGGCTCTAAC	ATTTTGACGTTGGCTCAAAA	53397	88668	987452	21	1462
RE_38	12	228634	SNP	1	C	1	T	98.7	151	153	GCCAAGATGGCAACGCCATT	AGAAGTTATAATAATATGTT	139966	228634	847486	22	1463
RE_38	12	370141	SNP	1	G	1	A	99.3	135	136	GAATAATTAGAACAATGTAG	ATGGAAAGAAAGATTATCAA	141507	370141	705979	23	1464
RE_38	12	911132	SNP	1	C	1	T	99.3	149	150	ACCTAAGGAATCAACGAATT	TTTGATTTCATGTACGCTCT	540991	911132	164988	24	1465			2	41		4	4	117581	C		0.00469681
RE_38	12	911849	SNP	1	C	1	T	100	141	141	TTGCCATTGCTCTGTATCCT	CAAAGTATTTTGGAAAGACG	717	911849	164271	25	1466			2	41		4	4	117581	C		0.00469681
RE_38	12	1002240	SNP	1	C	1	T	100	95	95	TTGGAGGTTTACTCCAGTTT	GTGGGCTTGTGCATTTTCAC	90391	1002240	73880	26	1467			2	41		4	4	117581	C		0.00469681
RE_38	12	1028712	SNP	1	C	1	T	100	132	132	ATAATTTTCAAGCAAAATCT	ATTTAGGTTTGACTACTTTC	26472	1028712	47408	27	1468			2	41		4	4	117581	C		0.00469681
RE_38	13	741147	SNP	1	G	1	A	99.3	145	146	GGGTAAAAGGACACGATGGT	ATCCAGGAAATGAAATGGCA		741147	183109	28	1469
RE_38	13	920702	SNP	1	C	1	T	100	133	133	GGGAAATACGACCTAAATTT	AAGGAACCGAACTCTGACCC	179555	920702	3554	29	1470
RE_38	14	18518	SNP	1	G	1	A	98.6	138	140	TAACACGACAGCAGAAGGTT	ATACCATTCCATAATTTTTT		18518	765555	30	1471
RE_38	14	145516	SNP	1	C	1	T	99.4	156	157	TGTTTATACTTGAAGTCTAA	AGACCATTGTATAGAGCATC	126998	145516	638557	31	1472
RE_38	15	258516	SNP	1	G	1	A	100	129	129	TGGCGTGAGTACATTTAATC	AGCATCAACATCTCTTCCAG		258516	832773	32	1473
RE_38	15	681174	SNP	1	G	1	A	100	99	99	AAGTAGTAAGTGAAGTGCAA	AGGGAGCGTTATTGGACGAT	422658	681174	410115	33	1474
RE_38	16	908813	SNP	1	C	1	T	98.3	169	172	AGGCAGATCAGATTCCCACT	ACCATTGCCTTCAATATCCC		908813	39245	34	1475
RE_41	1	21301	SNP	1	G	1	A	100	100	100	AGTTTCAGCAGGCTTACGAT	AGATCGTTTCTTCTGTGGAG		21301	191713	1	1476
RE_41	1	24745	SNP	1	C	1	T	98.8	82	83	TCGTGTGACAATGGCCAATT	AAGCCCTTTGGGCAGATGTT	3444	24745	188269	2	1477
RE_41	1	173531	SNP	1	G	1	A	100	121	121	AACCCAGTGCACATTTAATC	AGGAAAATGTGGCTCTTCCA	148786	173531	39483	3	1478
RE_41	2	69988	SNP	1	G	1	A	100	108	108	CTTGAAAATAGGACGCCGAT	AAGTTGGATGCGATTAGAAC		69988	738594	4	1479
RE_41	2	336554	SNP	1	G	1	A	100	107	107	TTATCCTCGTTTCTATTACT	TCATCATTGTTATTAACATC	266566	336554	472028	5	1480
RE_41	2	375699	SNP	1	G	1	A	99.1	114	115	CTTCGTTTCAACACTAGCTA	AGATAGTAATAATCTAATGG	39145	375699	432883	6	1481
RE_41	2	540399	SNP	1	G	1	A	98.3	119	121	TTATATTGTTGAGATCATAT	ATGATAACGCAAAGTTGAAA	164700	540399	268183	7	1482
RE_41	2	743798	SNP	1	C	1	T	100	131	131	TGTTACTTCAGGATCTTTAT	GTTGTGCCACCACGTAGAGA	203399	743798	64784	8	1483
RE_41	3	161040	SNP	1	C	2	T	52.1/47.9	125/115	240	TTCAACATTATAATCTAACT	GGCACTGCATTCTATAAATG		161040	150868	9	1484			1	42		70	69	137442	N	G_C	9.60264e-85
RE_41	3	164036	SNP	1	C	2	T	52.9/47.1	110/98	208	CCTTGCTCCTCCACCTAAGT	ACCTGCTCAGGTCACTCAAG	2996	164036	147872	10	1485	19	2	1	42		70	69	137442	N	G_C	9.60264e-85
RE_41	3	164044	SNP	1	C	2	T	53.5/46.5	115/100	215	CTCCACCTAAGTCACCTGCT	AGGTCACTCAAGTTCACAAT	8	164044	147864	11	1486	19	2	1	42		70	69	137442	N	G_C	9.60264e-85
RE_41	3	170313	SNP	1	C	2	T	50.2/49.8	107/106	213	GAATGCAATATAGAGTTTTT	AATCTGCAAGTACTTAAGGG	6269	170313	141595	12	1487			1	42		70	69	137442	N	G_C	9.60264e-85
RE_41	3	171184	SNP	1	C	2	T	55.6/44.0	138/109	248	GCTATATAATTATATGTACA	ATTTTTTAACTGTAAAAAAT	871	171184	140724	13	1488			1	42		70	69	137442	N	G_C	9.60264e-85
RE_41	3	172058	SNP	1	C	2	T	53.1/46.9	113/100	213	GATTAATAACCAATTCATTT	AACTGTCTACCTGAGGAAGC	874	172058	139850	14	1489			1	42		70	69	137442	N	G_C	9.60264e-85
RE_41	3	174006	SNP	1	C	2	T	53.4/46.6	125/109	234	TTTTTACATAGAATTCAATT	CGTTACCTCAAATAGGATAA	1948	174006	137902	15	1490			1	42		70	69	137442	N	G_C	9.60264e-85
RE_41	3	177065	SNP	1	C	2	T	51.7/48.3	121/113	234	ATTTAAATCTTTTGATTTTT	ATCTGAAACATACACTGGAG	3059	177065	134843	16	1491			1	42		70	69	137442	N	G_C	9.60264e-85
RE_41	3	177123	SNP	1	C	2	T	50.6/49.4	119/116	235	TTCGTCCTGCAAGTGGTCAT	GGACTTTGCAGAAGATTTTG	58	177123	134785	17	1492			1	42		70	69	137442	N	G_C	9.60264e-85
RE_41	3	177619	SNP	1	C	2	T	51.9/48.1	134/124	258	GTCTTTGTTTGGAAACTTCT	GATATCACTTTCGTTACCAA	496	177619	134289	18	1493			1	42		70	69	137442	N	G_C	9.60264e-85
RE_41	3	180689	SNP	1	C	2	T	50.2/49.8	108/107	215	CCATGAGCAGATATAATCCT	AATCTACTAGTTCTACAAAC	3070	180689	131219	19	1494			1	42		70	69	137442	N	G_C	9.60264e-85
RE_41	3	183648	SNP	1	C	2	T	51.7/48.3	123/115	238	GAATATTACTACGCCAAGAT	GAGTTCTATTTCTGCATTAC	2959	183648	128260	20	1495			1	42		70	69	137442	N	G_C	9.60264e-85
RE_41	3	184378	SNP	1	C	2	T	51.9/48.1	123/114	237	CTCCGTTGTTCGAGCGTTAT	CCCAACTTCATGACTATTTA	730	184378	127530	21	1496			1	42		70	69	137442	N	G_C	9.60264e-85
RE_41	3	185241	SNP	1	C	2	T	53.7/46.3	109/94	203	GTTTATAAACGTAAAGGCAC	AAAACCAGTAGAGTGGTAAA	863	185241	126667	22	1497			1	42		70	69	137442	N	G_C	9.60264e-85
RE_41	3	186456	SNP	1	C	2	T	57.3/42.7	137/102	239	ATCCAAATCTTTAATCGCGG	GCTAGTTTCTTCTATTATTC	1215	186456	125452	23	1498			1	42		70	69	137442	N	G_C	9.60264e-85
RE_41	3	187130	SNP	1	C	2	T	55.4/44.6	148/119	267	ACTTTCAGGGCTAACCACTT	GAAACACATGCTGGTGGTAA	674	187130	124778	24	1499			1	42		70	69	137442	N	G_C	9.60264e-85
RE_41	3	187626	SNP	1	C	2	T	50.5/49.5	109/107	216	TCGTTAATGAAATTGAGGGT	TTCAAATCGTGGAAAGTGTA	496	187626	124282	25	1500			1	42		70	69	137442	N	G_C	9.60264e-85
RE_41	3	191230	SNP	1	C	2	T	59.6/40.4	124/84	208	ATCTAATTTACGTCTGGTTT	TTATCAAAAAATATTATCTA	3604	191230	120678	26	1501			1	42		70	69	137442	N	G_C	9.60264e-85
RE_41	3	191985	SNP	1	C	2	T	54.2/45.8	141/119	260	TTTGAAATGTCTTGTGAATT	TATTGTTTCAATATCCAAGT	755	191985	119923	27	1502			1	42		70	69	137442	N	G_C	9.60264e-85
RE_41	3	192973	SNP	1	C	2	T	50.7/49.3	103/100	203	AACTGCCGTACGGCCGTTCT	ATGCTGTCGAGGATTTTTTT	988	192973	118935	28	1503			1	42		70	69	137442	N	G_C	9.60264e-85
RE_41	3	193775	SNP	1	C	2	T	55.2/44.8	133/108	241	TATATCCCTTAATTCAACTT	TTCTTCTGTTGTTACACTCT	802	193775	118133	29	1504			1	42		70	69	137442	N	G_C	9.60264e-85
RE_41	3	194531	SNP	1	C	2	T	50.8/48.8	131/126	258	AACAAAATGTCTTGTCTTCT	TGCTCGCTGAAGAATGGCAC	756	194531	117377	30	1505			1	42		70	69	137442	N	G_C	9.60264e-85
RE_41	3	196897	SNP	1	C	2	T	50.6/49.4	124/121	245	ATACGGAGTACCATCGTGTT	ATGGATCCTTATAGTCATCG	2366	196897	115011	31	1506			1	42		70	69	137442	N	G_C	9.60264e-85
RE_41	3	198305	SNP	1	C	2	T	50.8/49.2	96/93	189	TTGATAACTCTTGCCGGCTT	CCCTCTTCCTCTTCATCGTG	1408	198305	113603	32	1507			1	42		70	69	137442	N	G_C	9.60264e-85
RE_41	3	201901	SNP	1	C	2	T	50.5/49.1	110/107	218	TTTTTCATAAAATCACGCCT	TTCAATCGAATCTCACCAAG	3596	201901	110007	33	1508			1	42		70	69	137442	N	G_C	9.60264e-85
RE_41	3	203805	SNP	1	C	2	T	50.3/49.7	93/92	185	AAACAATGGCACTCTAATCT	GACGGCCGTCTTGGCTATCT	1904	203805	108103	34	1509			1	42		70	69	137442	N	G_C	9.60264e-85
RE_41	3	208136	SNP	1	C	2	T	51.1/48.9	113/108	221	CAAACGCCATACGACTCGTT	GTCGAGAACGGTGAAGATGG	4331	208136	103772	35	1510			1	42		70	69	137442	N	G_C	9.60264e-85
RE_41	3	209629	SNP	1	C	2	T	55.8/44.2	110/87	197	GCTGGTGACGATGATGGCGT	GAGGGAAGTACTCCAAAGGA	1493	209629	102279	36	1511			1	42		70	69	137442	N	G_C	9.60264e-85
RE_41	3	210585	SNP	1	C	2	T	49.8/49.8	118/118	237	GTGGACCAAGCCACTCTTTT	AATGATTGGTCAAAGCTCTC	956	210585	101323	37	1512			1	42		70	69	137442	N	G_C	9.60264e-85
RE_41	3	213725	SNP	1	C	2	T	53.5/46.5	138/120	258	GACGATTGGCTCATAATCCT	GACGCAACATGGGTCGTTCT	3140	213725	98183	38	1513			1	42		70	69	137442	N	G_C	9.60264e-85
RE_41	3	216804	SNP	1	C	2	T	53.6/45.6	127/108	237	CAATGGCAGCAATATTTTTG	GATGCTCGTATTCAAACGTG	3079	216804	95104	39	1514			1	42		70	69	137442	N	G_C	9.60264e-85
RE_41	3	219608	SNP	1	C	2	T	50.9/49.1	138/133	271	CTGGGAATAGGTCTGCCCTT	GCTACCACATTATTACGCTG	2804	219608	92300	40	1515			1	42		70	69	137442	N	G_C	9.60264e-85
RE_41	3	219649	SNP	1	C	2	T	52.1/47.9	137/126	263	CTCTTGGTTGCATTCGTGCT	TACCCTGTGTCCCTGGCGCT	41	219649	92259	41	1516			1	42		70	69	137442	N	G_C	9.60264e-85
RE_41	3	220971	SNP	1	C	2	T	54.3/45.7	127/107	234	GCCCAACACCAACAGTGCCG	ATCCAAGCCTTTCACGGAGT	1322	220971	90937	42	1517			1	42		70	69	137442	N	G_C	9.60264e-85
RE_41	3	222402	SNP	1	C	2	T	53.8/46.2	119/102	221	ATTCAAAAGAACGAAACTAA	AACGGTAGCACTTGCATCTG	1431	222402	89506	43	1518			1	42		70	69	137442	N	G_C	9.60264e-85
RE_41	3	226204	SNP	1	C	2	T	54.6/45.4	118/98	216	GAATTCTAATTTTTGTGATT	TCTAGAACCTGTTGATGAAG	3802	226204	85704	44	1519			1	42		70	69	137442	N	G_C	9.60264e-85
RE_41	3	236701	SNP	1	C	2	T	54.3/45.7	125/105	230	CAGAGACTGGGAATCCTCAT	GAGGTTCATTACCAAGACTA	10497	236701	75207	45	1520			1	42		70	69	137442	N	G_C	9.60264e-85
RE_41	3	237054	SNP	1	C	2	T	56.2/43.8	131/102	233	CTCTAGCAAACTCACACACT	GTAGATTGGAAGACCGAAGA	353	237054	74854	46	1521			1	42		70	69	137442	N	G_C	9.60264e-85
RE_41	3	237625	SNP	1	C	2	T	52.5/47.5	126/114	240	AACACCTCGGAATTCATCAT	ACCACTAAAGCCGATGGAAA	571	237625	74283	47	1522			1	42		70	69	137442	N	G_C	9.60264e-85
RE_41	3	243679	SNP	1	C	2	T	52.6/47.4	132/119	251	GGGCACACCATCAAAATCCT	TTGGAAATTATCCGAACTAC	6054	243679	68229	48	1523			1	42		70	69	137442	N	G_C	9.60264e-85
RE_41	3	244031	SNP	1	C	2	T	51.2/48.8	125/119	244	TCCATCTCTTGCATGGTCCT	CCATTCAGCCATGCCTTCAA	352	244031	67877	49	1524			1	42		70	69	137442	N	G_C	9.60264e-85
RE_41	3	244547	SNP	1	C	2	T	54.3/45.7	139/117	256	GAATGACTTGATAATCTCTT	ACGAGCTTACTTGAGATGGT	516	244547	67361	50	1525			1	42		70	69	137442	N	G_C	9.60264e-85
RE_41	3	247356	SNP	1	C	2	T	56.1/43.9	69/54	123	TAAAGCCAGATCCTGACCCT	CAAATCCGCCAGATCCTGAC	2809	247356	64552	51	1526			1	42		70	69	137442	N	G_C	9.60264e-85
RE_41	3	247380	SNP	1	C	2	T	54.8/45.2	80/66	146	ATCCGCCAGATCCTGACCCT	CAAATCCGCCAGATCCAGGA	24	247380	64528	52	1527			1	42		70	69	137442	N	G_C	9.60264e-85
RE_41	3	250348	SNP	1	C	2	T	51.3/48.7	96/91	187	TGCAGTAGACCACAAAGATT	CATTGGCTTCAGGTCTAGAG	2968	250348	61560	53	1528			1	42		70	69	137442	N	G_C	9.60264e-85
RE_41	3	256256	SNP	1	C	2	T	51.6/48.4	142/133	275	CTTGTACGAAATTTTGTCTT	ATTGAAATCATTCGTCATCT	5908	256256	55652	54	1529			1	42		70	69	137442	N	G_C	9.60264e-85
RE_41	3	260264	SNP	1	C	2	T	52.3/47.7	138/126	264	TAGTTTCAAGTGCTTGATCT	TTCTTTGTACGCGTCCTTCA	4008	260264	51644	55	1530			1	42		70	69	137442	N	G_C	9.60264e-85
RE_41	3	262686	SNP	1	C	2	T	53.9/46.1	123/105	228	TGAAATGCTGCCAGTCCACT	ATCCGCATCAATGTAGTAGT	2422	262686	49222	56	1531			1	42		70	69	137442	N	G_C	9.60264e-85
RE_41	3	262873	SNP	1	C	2	T	52.7/47.3	127/114	241	TTTCAAGCATCATACGCCCT	GAGGAACTCTTGTTTTCGCT	187	262873	49035	57	1532			1	42		70	69	137442	N	G_C	9.60264e-85
RE_41	3	266483	SNP	1	C	2	T	54.1/45.9	119/101	220	CACAATTGTCGAGTTTAAAT	GGGCCTCAAAAAGTGAAACA	3610	266483	45425	58	1533			1	42		70	69	137442	N	G_C	9.60264e-85
RE_41	3	267033	SNP	1	C	2	T	51.9/48.1	111/103	214	ATACCAGGACTGGTCAAGCT	TTCTCTTCCGCTGTCACAAA	550	267033	44875	59	1534			1	42		70	69	137442	N	G_C	9.60264e-85
RE_41	3	267337	SNP	1	C	2	T	54.5/45.5	145/121	266	GAAACTATAAACACCCATCT	ATGACCGAAAGTACTTCAAT	304	267337	44571	60	1535			1	42		70	69	137442	N	G_C	9.60264e-85
RE_41	3	269662	SNP	1	C	2	T	51.6/48.4	129/121	250	CAACAGGAGGTATCCACTAT	TGTAATGGATCCAACTGTGA	2325	269662	42246	61	1536			1	42		70	69	137442	N	G_C	9.60264e-85
RE_41	3	271395	SNP	1	C	2	T	52.6/47.4	133/120	253	TCAATGAAGCCATAAACGCT	CGTAATTCTAAGATTAAAAA	1733	271395	40513	62	1537			1	42		70	69	137442	N	G_C	9.60264e-85
RE_41	3	272728	SNP	1	C	2	T	56.0/44.0	131/103	234	CAAACTTAACAAGTTCAAAT	AATGTTTAATCATAACAGAT	1333	272728	39180	63	1538			1	42		70	69	137442	N	G_C	9.60264e-85
RE_41	3	275245	SNP	1	C	2	T	54.5/45.5	145/121	266	GCCAGTACCTCTTCCCACTT	GTCTAATAATAGTAAAGACC	2517	275245	36663	64	1539			1	42		70	69	137442	N	G_C	9.60264e-85
RE_41	3	276733	SNP	1	C	2	T	52.5/47.5	128/116	244	CGGCGAGAGTTGAATTTTCT	ATTCATTACTTTTATTGCCT	1488	276733	35175	65	1540			1	42		70	69	137442	N	G_C	9.60264e-85
RE_41	3	279345	SNP	1	C	2	T	52.0/48.0	129/119	248	GTCAAAGAAATGAAGCGGTT	GTTTTATTGATAGAAAACAG	2612	279345	32563	66	1541			1	42		70	69	137442	N	G_C	9.60264e-85
RE_41	3	282459	SNP	1	C	2	T	52.1/47.9	123/113	236	GCCACTAGTGAGAGTCCTCT	TGCAGAGAAGTTTTGTCCCT	3114	282459	29449	67	1542			1	42		70	69	137442	N	G_C	9.60264e-85
RE_41	3	283028	SNP	1	C	2	T	54.3/45.7	138/116	254	TCTTGAGCTATCAGTTTCTT	ATTCAAAGAAAGTGACCCGA	569	283028	28880	68	1543			1	42		70	69	137442	N	G_C	9.60264e-85
RE_41	3	283167	SNP	1	C	2	T	51.6/48.4	131/123	254	AATGCAATATTTTCTGTGAT	GTTTTAGTGTTTGCTAAGGA	139	283167	28741	69	1544			1	42		70	69	137442	N	G_C	9.60264e-85
RE_41	3	283601	SNP	1	C	2	T	52.9/47.1	119/106	225	GCGTGTTATTTTAGGCATTT	GAATGATATGCCATCCTTTT	434	283601	28307	70	1545			1	42		70	69	137442	N	G_C	9.60264e-85
RE_41	3	286780	SNP	1	C	2	T	51.2/48.8	128/122	250	ATTGATGCAATATTCCATTT	TGAATTTTTCGAAGTATACC	3179	286780	25128	71	1546			1	42		70	69	137442	N	G_C	9.60264e-85
RE_41	3	287372	SNP	1	C	2	T	50.8/49.2	131/127	258	TCTCCATATAACAACCACAT	TCATTTCTTTACCTTACTGT	592	287372	24536	72	1547			1	42		70	69	137442	N	G_C	9.60264e-85
RE_41	3	289702	SNP	1	C	2	T	55.6/44.4	139/111	250	TGAGATGCCTGCAAGCAATT	GTTCTGTATCAGGCGCAGGA	2330	289702	22206	73	1548			1	42		70	69	137442	N	G_C	9.60264e-85
RE_41	3	289966	SNP	1	C	2	T	50.2/49.8	114/113	227	GAGGATCATCCAGCCGGCGT	CCGGAAAACGATTCCGAAGC	264	289966	21942	74	1549			1	42		70	69	137442	N	G_C	9.60264e-85
RE_41	3	290580	SNP	1	G	2	A	52.5/47.5	114/103	217	ATAACTGATATAATTAAATT	AAGCTCTAATTTGTGAGTTT	614	290580	21328	75	1550			1	42		70	69	137442	N	G_C	9.60264e-85
RE_41	3	290889	SNP	1	C	2	T	56.0/44.0	159/125	284	ATTATCCGCCAAGTACAATT	TTTACTCTTCGAAGACAGAA	309	290889	21019	76	1551			1	42		70	69	137442	N	G_C	9.60264e-85
RE_41	3	291689	SNP	1	C	2	T	55.6/43.9	95/75	171	GCCGCGTTCTATAGTGTCAC	TAAATCGTATGTGTATGATA	800	291689	20219	77	1552			1	42		70	69	137442	N	G_C	9.60264e-85
RE_41	3	298481	SNP	1	C	2	T	50.6/49.4	117/114	231	GTTACTTTTGGGACAAATTT	TCTGCATTGAGTAAAGGAAG	6792	298481	13427	78	1553			1	42		70	69	137442	N	G_C	9.60264e-85
RE_41	4	22475	SNP	1	G	1	A	99.3	149	150	CCACAAAGTATTTACTTCAA	AAATCGATCTTGGCGAGTAT		22475	1507737	79	1554
RE_41	4	125475	SNP	1	C	1	T	99	101	102	TAAGGAAATAAAAAGAATCT	ATTAGAAGACCATGCTGAAT	103000	125475	1404737	80	1555
RE_41	4	220529	SNP	1	G	1	A	99.1	112	113	GAAATTTCAAAGAGAGAAGT	AAATAATAATGACGGATAAC	95054	220529	1309683	81	1556
RE_41	4	324626	SNP	1	G	1	A	100	120	120	CATCTATGCACTCCCTTCTT	AAAGTTCATATTGCTTTCGC	104097	324626	1205586	82	1557
RE_41	4	925296	SNP	1	C	1	T	98.9	92	93	CTGAAGCACGGGATTGAAGT	AGCTTCTGCAAACTAAAATC	600670	925296	604916	83	1558
RE_41	4	979108	SNP	1	G	1	A	100	118	118	TAAATGAGCAGAAGAAGCCA	AGCGTAAAGTTTTCTGTACG	53812	979108	551104	84	1559
RE_41	4	1349583	SNP	1	G	1	A	99.1	105	106	TATATATGAAAGATAAAATT	AAGAAATGACGTTTCCTATG	370475	1349583	180629	85	1560
RE_41	5	193842	SNP	1	G	1	A	100	110	110	CCCCTCAGCTGCGCCCAAAT	ATTCTTCTTATCCTCTTGCA		193842	381925	86	1561
RE_41	5	281607	SNP	1	G	1	A	100	89	89	CAAGCGGGCCTATTTATTTT	AAATAGTACTGAATGGTTTG	87765	281607	294160	87	1562
RE_41	6	260887	SNP	1	G	1	A	100	123	123	CAAAGTGTTCTTCTGAATCT	AATAAGGTCACTTACATAGA		260887	9267	88	1563
RE_41	6	265418	SNP	1	G	1	A	100	110	110	ATGTTGTTTGAGAAATGAAT	AAATTTTTGACTATAGCTTG	4531	265418	4736	89	1564
RE_41	7	30261	SNP	1	G	1	A	100	114	114	TACTTAAGCCTGCTAGAACA	AGGATCCAGAATTAATAGCT		30261	1057375	90	1565
RE_41	7	68381	SNP	1	G	1	A	100	86	86	GAACTGGGGACGTTCTGCGT	TTAAGCAGATGCCATAACCG	38120	68381	1019255	91	1566
RE_41	7	131202	SNP	1	G	1	A	100	102	102	ATAATGATGAAAATATTCGC	ATACTGCTTTGAAGGCTGGT	62821	131202	956434	92	1567
RE_41	7	314173	SNP	1	C	1	T	100	79	79	GTATAGTGGTTAGTACACAT	GTTGTGGCCGATGAAACCCT	182971	314173	773463	93	1568
RE_41	7	368127	SNP	1	G	1	A	99	101	102	ACAAAAATCTTCGACGAATT	AAATTTGTACAAAATGGCCC	53954	368127	719509	94	1569
RE_41	7	696830	SNP	1	G	1	A	100	91	91	GATAATAAACAAGAGTAAAT	AATGTTTTATATGTTCATAA	328703	696830	390806	95	1570
RE_41	8	15431	SNP	1	C	1	T	99.3	148	149	CTCTAGCGAATCGATATTCC	AAATCCATAAGATAGGGATC		15431	542693	96	1571
RE_41	8	18146	SNP	1	G	1	A	100	127	127	TGTTAAACTACGGGTTTTGG	ATTCCTCGAATAAGTTTGAC	2715	18146	539978	97	1572
RE_41	8	204034	SNP	1	G	1	A	100	96	96	CATCCTATGAGGCCATCAGT	AAACTCTGCACTTTACTATA	185888	204034	354090	98	1573
RE_41	9	389447	SNP	1	G	1	A	100	127	127	CGGTATTCCTAAAGTTTTGT	GTACAAAACTCCATACCTAA		389447	44788	99	1574
RE_41	9	399100	SNP	1	G	1	A	100	124	124	GAGACGAGCCAGGCAGCAAC	AGGTCAAGATTAGAAAAATG	9653	399100	35135	100	1575
RE_41	10	332846	SNP	1	C	1	T	100	108	108	CGATAACGAATACGGTTACT	CGCCAGAGTTGTTGACTTGA		332846	405838	101	1576
RE_41	10	333605	SNP	1	G	1	A	99.3	140	141	CACTGATATCGTTTATCACA	AGACTGTTTTTGCGCCTAGC	759	333605	405079	102	1577
RE_41	10	371883	SNP	1	C	1	T	99.1	112	113	CTCTCCCGTTACTATTATTT	ATTCGCGTTTTATACATCTT	38278	371883	366801	103	1578
RE_41	10	456355	SNP	1	A	1	G	100	101	101	ATAGTTATGACTTCATCTCT	GATGATATAGAACCAACAGC	84472	456355	282329	104	1579
RE_41	10	548383	SNP	1	G	1	A	99.1	112	113	GAATTACTAGTACCTTTAGT	ATACTAAAAGTTTTGTGCTC	92028	548383	190301	105	1580
RE_41	11	49852	SNP	1	C	1	T	100	111	111	AAAAAAAACTAAAATTTTTT	AAATTCCATCAGTTAGTTTG		49852	616437	106	1581
RE_41	11	69361	SNP	1	C	1	T	100	96	96	GTAGAATTTCTCGGGCGTTT	ATTATAGATCATATTGAGCT	19509	69361	596928	107	1582
RE_41	11	75603	SNP	1	G	1	A	100	117	117	CATGTAATGCTGAAATTGTG	AACACCAATTACCAACTGGA	6242	75603	590686	108	1583
RE_41	11	91425	SNP	1	G	1	A	100	139	139	TTCTTCGTATGAGGATTTTC	ATGGAGCAGGATGAGGAGAA	15822	91425	574864	109	1584
RE_41	11	193132	SNP	1	C	1	T	100	99	99	AAATTACACACAAATCTCCT	AATCGTTTTCTCATCAAGAT	101707	193132	473157	110	1585
RE_41	11	226407	SNP	1	C	1	T	100	103	103	AATCACCATATTTGCAATTT	ACAAGGATGGACAAATTAGT	33275	226407	439882	111	1586
RE_41	11	282650	SNP	1	C	1	T	100	110	110	TTTCTTTTTCATATTTAATT	ATCCATTCCGTCGTTAATTT	56243	282650	383639	112	1587
RE_41	11	327705	SNP	1	G	1	A	100	109	109	AGTTGTTAGATATGGAAAGA	AGGATGCTCACGGCAGCGTG	45055	327705	338584	113	1588
RE_41	12	23367	SNP	1	G	1	A	100	134	134	AGCTTTAGCATGTGTTCCGA	AAGTCCTTGACACGCGCCAC		23367	1052753	114	1589
RE_41	12	142863	SNP	1	C	1	T	100	92	92	AAAGCACCAAGAGTTACGAT	TGGTAGAAAAATGTGTCTGG	119496	142863	933257	115	1590
RE_41	12	312167	SNP	1	C	1	T	100	117	117	CTCCATAGTTGATGGAGTTT	TGCGAATATGTTCTTGAATG	169304	312167	763953	116	1591
RE_41	12	363865	SNP	1	C	1	T	100	107	107	GTGATATAATGTTTTCTTTT	ATAAAGCTAAATAGACCTTA	51698	363865	712255	117	1592
RE_41	12	528847	SNP	1	C	1	T	100	88	88	TCGTGTCGGTGATTTGATCT	AAGATTATCATCTGATGCAT	164982	528847	547273	118	1593
RE_41	12	640035	SNP	1	G	1	A	100	95	95	TTCTTAAGCTCAGGCAAATT	AGCATTGCCTCATACCCTTT	111188	640035	436085	119	1594
RE_41	12	808221	SNP	1	C	1	T	100	110	110	TTTGAAGCATTTTTCCAATT	TATTTTGGAAACTTTCAAAT	168186	808221	267899	120	1595
RE_41	13	258800	SNP	1	G	1	A	100	109	109	CTTCGTAGCTGGTGGAGTGC	ATAGCGATGATACTACCTGA		258800	665456	121	1596
RE_41	13	483757	SNP	1	C	1	T	100	108	108	CAAGTTTCCAAATTTCTAAT	CTTTCTCCACCATCCCTAAT	224957	483757	440499	122	1597
RE_41	13	530717	SNP	1	C	1	T	99.1	106	107	ACTACTATTAAGGCCATCTT	GATGGCAATTATGGTGAAAG	46960	530717	393539	123	1598
RE_41	13	611485	SNP	1	C	1	T	100	100	100	AGAACTACACTTTACATCAG	GTGGAAGATAAAGGTTGTTT	80768	611485	312771	124	1599
RE_41	15	104172	SNP	1	C	1	T	100	105	105	AGGACGCAGATTCATCTAAT	AAGTTCTGTGGGGAGGTCCC		104172	987117	125	1600
RE_41	15	219102	SNP	1	C	1	T	100	134	134	CCTTGTTCTTGCCCACAGTT	TCTCTCTCTTTACTTCTTGT	114930	219102	872187	126	1601
RE_41	15	234235	SNP	1	C	1	T	98.6	137	139	AGATGAAGAGCTCCGATTCT	TTCGTTAACGGAGCATCAAA	15133	234235	857054	127	1602
RE_41	15	273547	SNP	1	C	1	T	100	95	95	CGTAACACTTTTCGACTTAT	AGTAGAATAAAATCTCAAAG	39312	273547	817742	128	1603
RE_41	15	273661	SNP	1	C	1	T	100	116	116	TCTAGGGCCTTGATTTTTAA	AAAATACAAGCTTGCTTGAC	114	273661	817628	129	1604
RE_41	15	503195	SNP	1	C	1	T	100	117	117	TGAAAGATGCAATGAAACCT	AAGAGGTTTCCGATTTTTTA	229534	503195	588094	130	1605
RE_41	15	550287	SNP	1	C	1	T	100	105	105	CTCTAAATCTGTTTTAACTT	TTTTTACTATTATTTTTAGT	47092	550287	541002	131	1606
RE_41	15	891123	SNP	1	C	1	T	100	110	110	CAAGCCTTGAATCCACCCTC	GGGAAGCTTTCAATTTCTTC	340836	891123	200166	132	1607
RE_41	16	14609	SNP	1	C	1	T	100	101	101	CTCACTGACAGTGACTCTAG	AGAGTCACCATCTTTTCGAT		14609	933449	133	1608
RE_41	16	261405	SNP	1	G	1	A	100	92	92	CCTCAGCAAATACAATTGAG	AGCTCAAGATATTGAAAACG	246796	261405	686653	134	1609
RE_41	16	645823	SNP	1	C	1	T	100	87	87	TCTAGATTTCTCCAATAGCT	AACTCTCACAATTGTTTCCT	384418	645823	302235	135	1610
RE_41	16	645869	SNP	1	C	1	T	99	102	103	CCTTGTAAAATATAAAAAAT	ATCATCAAACAAGCAACTAC	46	645869	302189	136	1611
RE_41	16	741655	SNP	1	C	1	T	100	105	105	TGCCGTCTAGGACAAGAACT	CCCAGAGGACAGAATCCCAT	95786	741655	206403	137	1612
RE_41	16	751597	SNP	1	C	1	T	100	95	95	TTCAGAGCTTCTCTTCTCTT	TCCTTCATGGGCTGCGGGAC	9942	751597	196461	138	1613
RE_42	1	57775	SNP	1	G	1	A	98.7	74	75	TGTAACTTGATCATTACAGT	AGAGCAGGCTTGGTAATTTC		57775	155239	1	1614
RE_42	2	9498	SNP	1	G	1	A	100	115	115	CTGAGGATTCGGGTAAAATA	GGTATTTAACTGGTTATCGG		9498	799084	2	1615
RE_42	2	426784	SNP	1	C	1	T	100	69	69	CCATCCTCGTCCGCTGGGCT	ACCCAGCGCCTTACATACTT	417286	426784	381798	3	1616
RE_42	3	143745	SNP	1	G	2	A	54.2/45.8	137/116	253	AGATTGGTTCAAGTAGTAGT	ACCTAGTAGCAGTAAAAATC		143745	168163	4	1617			1	43		21	21	147145	N	G_C	2.69246e-22
RE_42	3	179766	SNP	1	C	2	T	52.7/47.3	109/98	207	AGCTATTTGGTACTAGGCAT	ACATCGTAACGCCTTTCTTT	36021	179766	132142	5	1618			1	43		21	21	147145	N	G_C	2.69246e-22
RE_42	3	181028	SNP	1	C	2	T	53.6/46.4	118/102	220	CTACTATTTTAAAATCAACT	ATTCACAGTCATCGCCTTCC	1262	181028	130880	6	1619			1	43		21	21	147145	N	G_C	2.69246e-22
RE_42	3	183209	SNP	1	C	2	T	52.3/47.7	112/102	214	ATTTTGTTGGACAACCAACT	ATGGGCATAATACATCTATT	2181	183209	128699	7	1620			1	43		21	21	147145	N	G_C	2.69246e-22
RE_42	3	184233	SNP	1	C	2	T	53.6/46.4	120/104	224	AATAAACATCGCGAAAAAGT	AATGAAAAATTGGAAAATAT	1024	184233	127675	8	1621			1	43		21	21	147145	N	G_C	2.69246e-22
RE_42	3	185811	SNP	1	C	2	T	57.6/42.4	141/104	245	ATCAATGTCCACTTCCTCTT	TTCAGAGTTATCAGAGTTTT	1578	185811	126097	9	1622			1	43		21	21	147145	N	G_C	2.69246e-22
RE_42	3	188866	SNP	1	C	2	T	51.9/48.1	111/103	214	ATTTTAAAGGTGAGTATCAT	AAGGCCCAGGAGCACAGCAT	3055	188866	123042	10	1623			1	43		21	21	147145	N	G_C	2.69246e-22
RE_42	3	194913	SNP	1	C	2	T	52.6/47.4	133/120	253	CCCAGACTCAAGCAAACATT	AATTCTTAGCATCCTTCTTT	6047	194913	116995	11	1624			1	43		21	21	147145	N	G_C	2.69246e-22
RE_42	3	196615	SNP	1	C	2	T	55.9/44.1	113/89	202	AGAGTCTATGCGTATCCACT	AAATGCTTCGTTTTGCTTAA	1702	196615	115293	12	1625			1	43		21	21	147145	N	G_C	2.69246e-22
RE_42	3	197935	SNP	1	C	2	T	52.7/47.3	125/112	237	CTCTACTTCGTCCTCGGCAT	AACACTTGGAGGTGATATCA	1320	197935	113973	13	1626			1	43		21	21	147145	N	G_C	2.69246e-22
RE_42	3	198139	SNP	1	C	2	T	55.5/44.1	137/109	247	ACTCGGATTGTTGCTTTCCT	AATATTCCGCCTTTCCTCTT	204	198139	113769	14	1627			1	43		21	21	147145	N	G_C	2.69246e-22
RE_42	3	201116	SNP	1	C	2	T	51.6/48.4	94/88	182	TGTTAGGACAGTTAAACCTG	GAAAAAGTAATCTAGCTTCT	2977	201116	110792	15	1628			1	43		21	21	147145	N	G_C	2.69246e-22
RE_42	3	206933	SNP	1	C	2	T	50.5/49.5	102/100	202	ATGATGGTCACGGCACAGTT	TTCATGCACCCGGTGGCCAT	5817	206933	104975	16	1629			1	43		21	21	147145	N	G_C	2.69246e-22
RE_42	3	219684	SNP	1	C	2	T	53.5/46.5	136/118	254	GGCGCTAAGCGCCGCCCGTT	TAGGTGGTACTTACCCCTGC	12751	219684	92224	17	1630			1	43		21	21	147145	N	G_C	2.69246e-22
RE_42	3	224238	SNP	1	C	2	T	53.2/46.8	134/118	252	AGCTGTACGATCAGAAAAAT	TTGCGCTCATGTCGAAACCA	4554	224238	87670	18	1631			1	43		21	21	147145	N	G_C	2.69246e-22
RE_42	3	226498	SNP	1	C	2	T	50.2/49.8	121/120	241	TTCAGGTTCAGTGGGACATT	TAATGATGGAGATGGTGTTG	2260	226498	85410	19	1632			1	43		21	21	147145	N	G_C	2.69246e-22
RE_42	3	228041	SNP	1	C	2	T	53.5/46.5	136/118	254	ACCATAGTGTCTGTGGGCGT	AACAACATTGAAGAAGATGT	1543	228041	83867	20	1633			1	43		21	21	147145	N	G_C	2.69246e-22
RE_42	3	236776	SNP	1	C	2	T	54.2/45.8	116/98	214	CACTGCTACTACTACCTCTT	ATCTACCTGTGTAGGCCGCA	8735	236776	75132	21	1634			1	43		21	21	147145	N	G_C	2.69246e-22
RE_42	3	252640	SNP	1	C	2	T	51.1/48.9	114/109	223	TTCATGAATCATTAGTCACT	AATCCAACATTCTTTCCCAG	15864	252640	59268	22	1635			1	43		21	21	147145	N	G_C	2.69246e-22
RE_42	3	286541	SNP	1	C	2	T	50.6/49.4	134/131	265	GCTGAGGCACTTCTGGCTCT	TGCAAAGGTCATCTTCATTT	33901	286541	25367	23	1636			1	43		21	21	147145	N	G_C	2.69246e-22
RE_42	3	290889	SNP	1	C	2	T	56.0/44.0	136/107	243	ATTATCCGCCAAGTACAATT	TTTACTCTTCGAAGACAGAA	4348	290889	21019	24	1637			1	43		21	21	147145	N	G_C	2.69246e-22
RE_42	4	541063	SNP	1	G	1	A	100	73	73	GCACTACTTGCTACCGAGGC	GCAGCCTTACAACTAAAATG		541063	989149	25	1638
RE_42	4	886189	SNP	1	G	1	A	100	107	107	ATTATTGCTTCTGAGTTGTT	AAAAGAGCTAATGAATTAGT	345126	886189	644023	26	1639
RE_42	4	974607	SNP	1	G	1	A	99.1	111	112	TCCAAAGATAGTCTACTCTC	ATACTACAAGGCTCCACTAA	88418	974607	555605	27	1640
RE_42	4	1071255	SNP	1	G	1	A	100	111	111	CTTTACTGTTGAGTCTCCTC	AGGAAAGTAGTAAGGATGGT	96648	1071255	458957	28	1641
RE_42	5	341456	SNP	1	G	1	A	100	89	89	TTGCACGTTCGCGACTAAAC	AGTTCGATAGTAGTCCCGTT		341456	234311	29	1642
RE_42	5	474592	SNP	1	G	1	A	98.9	94	95	ACATGGCTAACTACCCAGTA	ATGGGTTCGCTAATCAAGGT	133136	474592	101175	30	1643
RE_42	7	605737	SNP	1	C	1	T	98.5	64	65	GGTAACTACGCTTCCTCTTT	AGATGGTGGGATTACTGTCT		605737	481899	31	1644
RE_42	7	666560	SNP	1	C	1	T	100	118	118	TATGAATAAGTGGTTAAACA	ATTATCTAAGACATTCACTT	60823	666560	421076	32	1645
RE_42	8	466302	SNP	1	G	1	A	98.9	94	95	AAAGCTGCAGTATTGTTCCT	AGCTTGTTTCTTTTTCAAAG		466302	91822	33	1646
RE_42	9	105137	SNP	1	C	1	T	100	121	121	GCTTCGCAGCGATTGATATT	GTAGGAGATTTGCACAGAAT		105137	329098	34	1647
RE_42	10	95869	SNP	1	G	1	A	100	99	99	ATGATGTTGAAGGTGGAGGA	AAGACATCCTTGTTGATGCT		95869	642815	35	1648
RE_42	10	285436	SNP	1	G	1	A	100	112	112	CAAGTGGTTGTAGTTGAAGG	AAAGAAGAAGCTGGAACCAC	189567	285436	453248	36	1649
RE_42	11	135716	SNP	1	G	1	A	99	100	101	GTCCACTCGAGTTTCTTACC	ATAGAAGTAATAAAGCAGAC		135716	530573	37	1650
RE_42	11	631963	SNP	1	C	1	T	100	122	122	GACGAGAAGTCGCATGTAGT	GACTATGACGACTCTTCTAT	496247	631963	34326	38	1651
RE_42	12	63327	SNP	1	G	1	A	100	114	114	TACCTTCCTCATCTTCAACC	AAAAGCTCTCTTTATCATCT		63327	1012793	39	1652
RE_42	12	234140	SNP	1	G	1	A	100	94	94	AACCCAAATCTGGTTGCAAG	AGAGTGAAAGAGCCTTGTTT	170813	234140	841980	40	1653
RE_42	12	1014177	SNP	1	G	1	A	99.1	107	108	ATTGGTTGCTAGAATGGATG	AAACATCCTGCCTCTTGTTT	780037	1014177	61943	41	1654
RE_42	13	869010	SNP	1	G	1	A	100	105	105	CCAATCGCTGCCGGAAGGGC	ACTGTAGGATCATCCCATGC		869010	55246	42	1655
RE_42	14	116997	SNP	1	C	1	T	100	112	112	GCGTCCAATAGATGAGCTTC	GCTTCGTTGTACAACCTACC		116997	667076	43	1656
RE_42	14	284903	SNP	1	G	1	A	100	106	106	AAGCTATTCAAGCAGTGATC	ATGTTAGAATTCCTAAAAGA	167906	284903	499170	44	1657
RE_42	14	708208	SNP	1	C	1	T	100	117	117	ACTCTCCTGTTTTAAGGACT	ACCGGCATATAAGGCAGCAA	423305	708208	75865	45	1658
RE_42	14	781977	SNP	1	C	2	T	60.0/40.0	2017-06-04	10	AGATTAAAGCCAGCTATCTC	AAGGCTCTATCCAAGGACGG	73769	781977	2096	46	1659
RE_42	15	226641	SNP	1	G	1	A	100	117	117	AATCGAACCGGGGGCCCAAC	ATGGCAACGTTGGATTTTAC		226641	864648	47	1660
RE_42	15	238321	SNP	1	C	1	T	100	103	103	TTTATTTCACAAAAATTTCT	CCCACTTTTAATGTAATTTT	11680	238321	852968	48	1661
RE_42	15	384546	SNP	1	G	1	A	100	101	101	TATTTGTAAGCAGAATGCGT	AGAAAAAATAAATCACCCAG	146225	384546	706743	49	1662
RE_42	15	384621	SNP	1	G	1	A	100	118	118	GCAGACATCAACTAGTTCTC	AGTGAGGAGGTATCCTTATC	75	384621	706668	50	1663
RE_42	15	462587	SNP	1	C	1	T	100	80	80	TGAGTCCTGAGGCGGCCGTT	AGTAGCTCAGATTGCCAGGG	77966	462587	628702	51	1664
RE_42	15	571951	SNP	1	C	1	T	100	114	114	GTTAACCCAACAATTAAAAT	CGTGATAGTTTAATGGTCAG	109364	571951	519338	52	1665
RE_42	15	594380	SNP	1	G	1	A	100	111	111	CGAACCCGGGCCTCATGCTT	GGAAGCATAAATTCTAACCA	22429	594380	496909	53	1666
RE_42	15	1043895	SNP	1	C	1	T	100	103	103	GACTTGAACCTAAAGAAGTT	ATCTCCTTCTTGTCGGGAGC	449515	1043895	47394	54	1667
RE_42	16	348275	SNP	1	C	1	T	100	107	107	TAACTCCTAATCTTACTAAT	TTGTCGAACTAGACTAGCTG		348275	599783	55	1668
RE_42	16	381827	SNP	1	C	1	T	100	90	90	AAGCTAACATCTGCCTTATT	TTCTCAGCCTTTTCGTATAT	33552	381827	566231	56	1669
RE_42	16	475866	SNP	1	G	1	A	100	127	127	GCTGGTAAGAACAATAGGCC	AGGCCCTGCATCAAAATGTC	94039	475866	472192	57	1670
RE_42	16	575850	SNP	1	C	1	T	100	128	128	ACTGCTCACTTCTTGCTCTT	GAGCAACAAAATCTGTATTA	99984	575850	372208	58	1671
RE_42	16	810720	SNP	1	C	1	T	100	84	84	GCGACTGTTAATCGCAAGAT	GTGAGTTCAACCCTCACTGG	234870	810720	137338	59	1672
RE_43	1	64363	SNP	1	C	1	T	100	97	97	CATCCGATGAGTTCGATATT	TGAATGATAAAGAACTGTGG		64363	148651	1	1673
RE_43	1	131251	SNP	1	C	1	T	100	104	104	TGGGAAACGAAACTACAACT	AATCCCTTCTCGAAGATACA	66888	131251	81763	2	1674
RE_43	2	21372	SNP	1	C	1	T	100	122	122	ATGATGTGTAGCGCATTAGT	TTCTGCATTCATATTATCAG		21372	787210	3	1675
RE_43	2	404354	SNP	1	C	1	T	99.2	119	120	AGATATTTAGCACCAAGCGT	GTTCATCGTCAATTTCGATA	382982	404354	404228	4	1676
RE_43	2	636798	SNP	1	C	1	T	100	99	99	CTCGGCCACCCAAGTACCTT	GTATAAACAGCGAGCTAACT	232444	636798	171784	5	1677
RE_43	3	20170	SNP	1	C	2	T	50.9/49.1	89/86	175	TTGAAAGCCGAGGAGCTGAT	AAGGACCAGGAAAAGGACTC		20170	291738	6	1678
RE_43	3	150402	SNP	1	C	2	T	56.1/43.9	111/87	198	AACACCAGTCCAACCTAAAT	AGAAGCATAAGTGAAGAAAG	130232	150402	161506	7	1679			1	44		212	208	151331	N	C	2.75349e-283
RE_43	3	153680	SNP	1	C	2	T	54.8/45.2	109/90	199	TATTTTTCTGCCATGCTTTT	AGAGAATCTACCCCAGTGGT	3278	153680	158228	8	1680			1	44		212	208	151331	N	C	2.75349e-283
RE_43	3	154980	SNP	1	C	2	T	54.4/45.6	106/89	195	CTCAACAAACGATGTTAGCT	GTTGACGCTATTAACAAAGC	1300	154980	156928	9	1681			1	44		212	208	151331	N	C	2.75349e-283
RE_43	3	155613	SNP	1	C	2	T	51.3/48.7	97/92	189	TGGGTTCACAGAAGTCCCAT	TTGTAAATCCAAAAACGCTA	633	155613	156295	10	1682			1	44		212	208	151331	N	C	2.75349e-283
RE_43	3	156030	SNP	1	C	2	T	58.4/41.6	115/82	197	TTCTAAAAATAAAAAAAAAT	ATACACTATTTTGATTACAC	417	156030	155878	11	1683			1	44		212	208	151331	N	C	2.75349e-283
RE_43	3	157500	SNP	1	C	2	T	53.4/46.6	118/103	221	AGTTTTCTTACTTAGTACAT	TTATTGACCCCACTGTCATC	1470	157500	154408	12	1684			1	44		212	208	151331	N	C	2.75349e-283
RE_43	3	159951	SNP	1	C	2	T	50.5/49.5	110/108	218	TATATGTAATTACCTCGCCT	ACTTATTTTGCTTATTTGTG	2451	159951	151957	13	1685			1	44		212	208	151331	N	C	2.75349e-283
RE_43	3	159994	SNP	1	C	2	T	52.6/47.4	111/100	211	TTGTTAGGCAGTTTGCATAT	GTACCAATGTTTTTTTATAA	43	159994	151914	14	1686			1	44		212	208	151331	N	C	2.75349e-283
RE_43	3	162109	SNP	1	C	1	T	100	62	62	ACAGTATAGCGACCAGCATT	ACATACGATTGACGCATGAT	2115	162109	149799	15	1687			1	44		212	208	151331	N	C	2.75349e-283
RE_43	3	162635	SNP	1	C	1	T	100	86	86	GAACGTCCGGGAGTCCGGGT	GCCGTCCTCCCCGTCGTCCG	526	162635	149273	16	1688			1	44		212	208	151331	N	C	2.75349e-283
RE_43	3	163717	SNP	1	C	2	T	51.2/48.8	107/102	209	CTCTTTCTCGCGCGACTGAT	TCCCAATGAAGAATTGTGTC	1082	163717	148191	17	1689			1	44		212	208	151331	N	C	2.75349e-283
RE_43	3	164222	SNP	1	C	2	T	51.6/48.4	111/104	215	ATGCTTTCCTTACATTGTTT	ATAAAATAACCAATTTTTCG	505	164222	147686	18	1690			1	44		212	208	151331	N	C	2.75349e-283
RE_43	3	164391	SNP	1	C	2	T	51.9/48.1	110/102	212	AAATACTTACTAAACGTTTT	GAATAAGTTAGCAAGAAGCT	169	164391	147517	19	1691			1	44		212	208	151331	N	C	2.75349e-283
RE_43	3	165458	SNP	1	C	2	T	53.5/46.5	106/92	198	TGTTCATTAAAAATGTATCT	GTCATAGAAAATTTGCTAAC	1067	165458	146450	20	1692			1	44		212	208	151331	N	C	2.75349e-283
RE_43	3	166369	SNP	1	C	2	T	52.4/47.6	120/109	229	GCCTTTCAAGATCGACTACT	AAAATCTACAATAATCGGAC	911	166369	145539	21	1693			1	44		212	208	151331	N	C	2.75349e-283
RE_43	3	166446	SNP	1	C	2	T	51.1/48.9	112/107	219	AATGAAGGATATGTTAAATT	GCTAAAGCTTCCTCCTCTTT	77	166446	145462	22	1694			1	44		212	208	151331	N	C	2.75349e-283
RE_43	3	166729	SNP	1	C	2	T	51.6/48.4	112/105	217	TTCTTGGCCCTCAGCATCTT	TAATTTCTTCCCATTCTTCA	283	166729	145179	23	1695			1	44		212	208	151331	N	C	2.75349e-283
RE_43	3	167079	SNP	1	C	2	T	50.5/49.5	104/102	206	GTTATTAGCAGAAGTATGTT	AGTGAATTCAGAGCCAATGC	350	167079	144829	24	1696			1	44		212	208	151331	N	C	2.75349e-283
RE_43	3	167274	SNP	1	C	2	T	51.4/48.6	72/68	140	TTCGTGGTATTTGTCTTTCT	AACTACTGTGTTAGCTTTTT	195	167274	144634	25	1697			1	44		212	208	151331	N	C	2.75349e-283
RE_43	3	167689	SNP	1	C	2	T	57.5/42.5	111/82	193	GGTGATTCCACTGCCGGCTC	GCTATGGGGTAGAGCCACGT	415	167689	144219	26	1698			1	44		212	208	151331	N	C	2.75349e-283
RE_43	3	168201	SNP	1	C	2	T	51.9/48.1	109/101	210	ACTTAGCGCCATTATTGATT	TCAAATTAATACCGATAGGT	512	168201	143707	27	1699			1	44		212	208	151331	N	C	2.75349e-283
RE_43	3	168301	SNP	1	C	2	T	51.6/48.4	96/90	186	GGAGTTCTGCAACATACCGT	TTTGAAAGAAGCATTGAGCA	100	168301	143607	28	1700			1	44		212	208	151331	N	C	2.75349e-283
RE_43	3	168634	SNP	1	C	2	T	53.3/46.7	112/98	210	GATATGCAAGGGCCTTGAAT	AACTTGACCTGAAGGTTGGT	333	168634	143274	29	1701			1	44		212	208	151331	N	C	2.75349e-283
RE_43	3	169873	SNP	1	C	2	T	51.6/48.4	115/108	223	TAGTTCTTCAATTACAGTAT	CCATACATTTCTTAGCTCTC	1239	169873	142035	30	1702			1	44		212	208	151331	N	C	2.75349e-283
RE_43	3	170030	SNP	1	C	2	T	52.7/47.3	108/97	205	TGCTGAGCATAGTTCCTCTT	AGATTTGCCAATTCCTTAAA	157	170030	141878	31	1703			1	44		212	208	151331	N	C	2.75349e-283
RE_43	3	171248	SNP	1	C	2	T	52.8/47.2	93/83	176	CATGCATAACTCATAATCTT	TACCTCTTCTACCACCCTTC	1218	171248	140660	32	1704			1	44		212	208	151331	N	C	2.75349e-283
RE_43	3	171272	SNP	1	C	2	T	52.0/48.0	93/86	179	CTCTTCTACCACCCTTCTTT	TGGTGGAGTCAGATGGAACT	24	171272	140636	33	1705			1	44		212	208	151331	N	C	2.75349e-283
RE_43	3	171723	SNP	1	C	2	T	52.5/47.5	84/76	160	AAAAGTTTTTTTTTTTAATT	TTACATAGTATCTTTGCTTT	451	171723	140185	34	1706			1	44		212	208	151331	N	C	2.75349e-283
RE_43	3	172451	SNP	1	C	2	T	56.3/43.7	134/104	238	GAGCCATTTGTACTTATTCT	GAACTCGGTTGTAGAGAGGA	728	172451	139457	35	1707			1	44		212	208	151331	N	C	2.75349e-283
RE_43	3	172703	SNP	1	C	2	T	52.5/47.5	125/113	238	TGCCAGGTAACAATGTGATT	ATGCATGGCTTAAAGAAAAT	252	172703	139205	36	1708			1	44		212	208	151331	N	C	2.75349e-283
RE_43	3	173225	SNP	1	C	2	T	56.4/43.6	88/68	156	TGCAAGCCAATTGGTTCTTT	TCCTTTCTGCCAAAAAAAAA	522	173225	138683	37	1709			1	44		212	208	151331	N	C	2.75349e-283
RE_43	3	173983	SNP	1	C	2	T	54.7/45.3	116/96	212	TCTAGAATTAACAACTCGTT	CTTTTTTACATAGAATTCAA	758	173983	137925	38	1710	20	2	1	44		212	208	151331	N	C	2.75349e-283
RE_43	3	173984	SNP	1	C	2	T	54.0/46.0	116/99	215	CTAGAATTAACAACTCGTTC	TTTTTTACATAGAATTCAAT	1	173984	137924	39	1711	20	2	1	44		212	208	151331	N	C	2.75349e-283
RE_43	3	174648	SNP	1	C	2	T	54.4/45.6	131/110	241	GTGCTATTTCTATAGGAGTT	AAACTTGGTTTCAAAATTTG	664	174648	137260	40	1712			1	44		212	208	151331	N	C	2.75349e-283
RE_43	3	176298	SNP	1	C	2	T	51.0/49.0	104/100	204	GCCTAAAGATTTTTATTTCT	AAGTTATACATGTCTCTTGC	1650	176298	135610	41	1713			1	44		212	208	151331	N	C	2.75349e-283
RE_43	3	177656	SNP	1	C	2	T	54.5/45.5	115/96	211	CCAAACGACCCTTTCTACTT	GGGATGTCGCCATCGAATTA	1358	177656	134252	42	1714			1	44		212	208	151331	N	C	2.75349e-283
RE_43	3	177954	SNP	1	C	2	T	50.3/49.7	100/99	199	ATGGGTTAGGGGAGAGATTT	TAATTTTTATTACCTGTTGA	298	177954	133954	43	1715			1	44		212	208	151331	N	C	2.75349e-283
RE_43	3	178199	SNP	1	C	2	T	55.3/44.2	115/92	208	ATGCTGATTCCGCACCATTT	ATTATGGCACGCATTATTCC	245	178199	133709	44	1716			1	44		212	208	151331	N	C	2.75349e-283
RE_43	3	178368	SNP	1	C	2	T	50.8/49.2	96/93	189	TGCTTCTTCTGAAAATACAA	GGATGTCAGGGAATTGACAC	169	178368	133540	45	1717			1	44		212	208	151331	N	C	2.75349e-283
RE_43	3	179614	SNP	1	C	2	T	54.0/45.3	87/73	161	ATAAAGCTACTGAAGCAGCT	TGTACCGAAAAAGGGAAAGC	1246	179614	132294	46	1718			1	44		212	208	151331	N	C	2.75349e-283
RE_43	3	180404	SNP	1	C	2	T	51.4/48.6	110/104	214	CAACAAATCCGTCTGTAACT	CCAGTACTGCATCTGTACCT	790	180404	131504	47	1719			1	44		212	208	151331	N	C	2.75349e-283
RE_43	3	180513	SNP	1	C	2	T	51.3/48.7	99/94	193	CTCAGTCAGTAGGCCTTCGT	ATCATCTTATTCGTCAACAA	109	180513	131395	48	1720			1	44		212	208	151331	N	C	2.75349e-283
RE_43	3	180558	SNP	1	C	2	T	52.7/47.3	107/96	203	AATTGGAAGCCGTTATAACC	AGATGTGGAAAGATCCTCTT	45	180558	131350	49	1721			1	44		212	208	151331	N	C	2.75349e-283
RE_43	3	182288	SNP	1	C	2	T	51.0/49.0	98/94	192	TTTTGGAGGGTTATTTAATT	ATCCTAAAAAATTTGGTAAA	1730	182288	129620	50	1722			1	44		212	208	151331	N	C	2.75349e-283
RE_43	3	183231	SNP	1	C	2	T	50.5/49.5	95/93	188	TGGGCATAATACATCTATTT	ATCTATCGATGGCTCTATAA	943	183231	128677	51	1723			1	44		212	208	151331	N	C	2.75349e-283
RE_43	3	183354	SNP	1	C	2	T	51.8/48.2	87/81	168	ATCTATTCAGTTTCCTCGTT	AGAAATGGCAGAACCTACAG	123	183354	128554	52	1724			1	44		212	208	151331	N	C	2.75349e-283
RE_43	3	185411	SNP	1	C	2	T	50.9/49.1	112/108	220	GAATTTAAGTATTCAACTTT	GTATATTCGTTTTTTCTTAG	2057	185411	126497	53	1725			1	44		212	208	151331	N	C	2.75349e-283
RE_43	3	185550	SNP	1	C	2	T	52.1/47.9	126/116	242	CGTTTCCTTTCGACAGTCAT	AGATAATTTTATCCGAGTCT	139	185550	126358	54	1726			1	44		212	208	151331	N	C	2.75349e-283
RE_43	3	185754	SNP	1	C	2	T	58.8/41.2	133/93	226	TGTTTCTTCCGCTTCAGTAT	TAGGTCTGCTATTAGCACAG	204	185754	126154	55	1727			1	44		212	208	151331	N	C	2.75349e-283
RE_43	3	185814	SNP	1	C	2	T	53.1/46.9	110/97	207	AATGTCCACTTCCTCTTCTT	AGAGTTATCAGAGTTTTGTA	60	185814	126094	56	1728			1	44		212	208	151331	N	C	2.75349e-283
RE_43	3	186023	SNP	1	C	2	T	57.4/42.6	132/98	230	CACGCTCATCTATAAATGCT	TAGGTAACTTTACGCTCTGT	209	186023	125885	57	1729			1	44		212	208	151331	N	C	2.75349e-283
RE_43	3	186171	SNP	1	C	2	T	53.9/45.6	110/93	204	GTTTGTTTCATTCAGCGTAT	ATCTTCTAATTCATCGGGAT	148	186171	125737	58	1730			1	44		212	208	151331	N	C	2.75349e-283
RE_43	3	186213	SNP	1	C	2	T	52.3/47.7	101/92	193	CAAGACGGAAAACGTACCGT	TTCATTCGCACTACGAACAC	42	186213	125695	59	1731			1	44		212	208	151331	N	C	2.75349e-283
RE_43	3	186247	SNP	1	C	2	T	53.0/47.0	107/95	202	CGAACACCAGCTTTTACCTT	AAGGCTTTTTTAGGCAATAT	34	186247	125661	60	1732			1	44		212	208	151331	N	C	2.75349e-283
RE_43	3	190277	SNP	1	C	2	T	53.3/46.7	120/105	225	ATGTACCAGAAATAATTTCT	TTAAAGGAGGCAATGCTTGA	4030	190277	121631	61	1733			1	44		212	208	151331	N	C	2.75349e-283
RE_43	3	191757	SNP	1	C	2	T	55.7/44.3	137/109	246	AAGGTGGTCTGATTTAACAT	TATCGGGAGAGATAGTCTTT	1480	191757	120151	62	1734			1	44		212	208	151331	N	C	2.75349e-283
RE_43	3	195280	SNP	1	C	2	T	50.9/49.1	111/107	218	AACAATATCAAGTTTACCTT	TTCATTACTATTCATCTTCG	3523	195280	116628	63	1735			1	44		212	208	151331	N	C	2.75349e-283
RE_43	3	195574	SNP	1	C	2	T	54.0/46.0	109/93	202	ACTTAAAAACAACTCAATAT	ATCCTCACTTTTTATATTTT	294	195574	116334	64	1736			1	44		212	208	151331	N	C	2.75349e-283
RE_43	3	196000	SNP	1	C	2	T	57.7/42.3	116/85	201	AAGCCAATTCACCAAATTTT	GTACCTCAATAACTGAGTCT	426	196000	115908	65	1737			1	44		212	208	151331	N	C	2.75349e-283
RE_43	3	196483	SNP	1	C	2	T	50.0/49.4	85/84	170	ACCATTAACAACGACGTCCT	ATAATATCGTATGGCTTCTA	483	196483	115425	66	1738			1	44		212	208	151331	N	C	2.75349e-283
RE_43	3	197744	SNP	1	C	2	T	50.5/49.5	107/105	212	GGATAAGACCCAAATTCTTT	GAGTAGAAATCTATAATTTT	1261	197744	114164	67	1739			1	44		212	208	151331	N	C	2.75349e-283
RE_43	3	198116	SNP	1	C	2	T	51.0/49.0	104/100	204	CAACACACAATCACATCCCT	AAACTCGGATTGTTGCTTTC	372	198116	113792	68	1740			1	44		212	208	151331	N	C	2.75349e-283
RE_43	3	198157	SNP	1	C	2	T	51.7/48.3	105/98	203	CTCAATATTCCGCCTTTCCT	TTCCCCTTCCTCTTCCTCTT	41	198157	113751	69	1741	21	2	1	44		212	208	151331	N	C	2.75349e-283
RE_43	3	198166	SNP	1	C	2	T	54.3/45.7	113/95	208	CCGCCTTTCCTCTTCCCCTT	CTCTTCCTCTTCGTCACTTT	9	198166	113742	70	1742	21	2	1	44		212	208	151331	N	C	2.75349e-283
RE_43	3	198316	SNP	1	C	2	T	51.5/48.5	106/100	206	TGCCGGCTTCCCCTCTTCCT	TTCATCGTGCTCAGGCGTAT	150	198316	113592	71	1743			1	44		212	208	151331	N	C	2.75349e-283
RE_43	3	198383	SNP	1	C	2	T	59.1/40.9	114/79	193	CCATTTTGTCCGATTAATTT	GAAGTACCTATATTTTTAAC	67	198383	113525	72	1744			1	44		212	208	151331	N	C	2.75349e-283
RE_43	3	199184	SNP	1	C	2	T	50.9/49.1	112/108	220	CTCTTCACTGTCCAAAACTT	ATCAAAAAATACTTTTACAT	801	199184	112724	73	1745			1	44		212	208	151331	N	C	2.75349e-283
RE_43	3	200191	SNP	1	C	2	T	54.3/45.7	125/105	230	AACGTGACCCCTTATGATAT	ACACACTGAATAATCATACA	1007	200191	111717	74	1746			1	44		212	208	151331	N	C	2.75349e-283
RE_43	3	200953	SNP	1	C	2	T	54.3/45.7	101/85	186	CACCGAAAAAAATGTTGAAT	TCATGTTGTATGTGTACGAC	762	200953	110955	75	1747			1	44		212	208	151331	N	C	2.75349e-283
RE_43	3	201069	SNP	1	C	2	T	53.1/46.9	103/91	194	GGGTACAGGAACATGGAAGT	ATTCTTGCAAATATTGCATG	116	201069	110839	76	1748			1	44		212	208	151331	N	C	2.75349e-283
RE_43	3	201452	SNP	1	C	2	T	54.8/45.2	108/89	197	GATGTGCTGACATTGGTAAT	ACAATCTGAGATACAATCCC	383	201452	110456	77	1749			1	44		212	208	151331	N	C	2.75349e-283
RE_43	3	201694	SNP	1	C	2	T	50.3/49.7	88/87	175	CCACAGCTAACCTCATATTT	TTGCCACACTTCTGTTTCTT	242	201694	110214	78	1750			1	44		212	208	151331	N	C	2.75349e-283
RE_43	3	202042	SNP	1	C	2	T	52.1/47.9	113/104	217	TTAGCAATTGCCTCTATGTT	AATCGAGGGAACGTTTCGTC	348	202042	109866	79	1751			1	44		212	208	151331	N	C	2.75349e-283
RE_43	3	202142	SNP	1	C	2	T	54.6/45.4	107/89	196	GCTTGAAAAACAACGTTCTT	TATGGAAAACATTACGCGTG	100	202142	109766	80	1752			1	44		212	208	151331	N	C	2.75349e-283
RE_43	3	202768	SNP	1	C	2	T	53.8/46.2	120/103	223	TCGCCAAACCCTTCTTTGGT	AAGTCAATCCCCTGGATGAC	626	202768	109140	81	1753			1	44		212	208	151331	N	C	2.75349e-283
RE_43	3	204040	SNP	1	C	2	T	52.2/47.3	95/86	182	TCTGAGAGGGCCACCTGCTT	ATAATCTGCGACGAAGCTAT	1272	204040	107868	82	1754			1	44		212	208	151331	N	C	2.75349e-283
RE_43	3	204663	SNP	1	C	2	T	55.7/44.3	108/86	194	GTCCAAATTCACCTGCTCCT	CCCCTGCGGTGGGGCCCCAC	623	204663	107245	83	1755			1	44		212	208	151331	N	C	2.75349e-283
RE_43	3	206402	SNP	1	C	2	T	52.0/48.0	91/84	175	ATGTTCCTGTGCACTTTCTT	GTGGTTTTCGTGCACTGGCT	1739	206402	105506	84	1756			1	44		212	208	151331	N	C	2.75349e-283
RE_43	3	206834	SNP	1	C	2	T	51.3/48.7	96/91	187	CCCGTCCTCGTGTACCAGAT	AACTACCCAAGAACGTCGCG	432	206834	105074	85	1757			1	44		212	208	151331	N	C	2.75349e-283
RE_43	3	210042	SNP	1	C	2	T	56.1/43.9	115/90	205	GACTCACTACTTATGGTCTT	CAAGCAAAACGAGCTTGTGC	3208	210042	101866	86	1758			1	44		212	208	151331	N	C	2.75349e-283
RE_43	3	211161	SNP	1	C	2	T	53.5/46.5	114/99	213	GTCGGTGCTGTTAACTCCAT	AACTGGGCAAGAATCTTGGC	1119	211161	100747	87	1759			1	44		212	208	151331	N	C	2.75349e-283
RE_43	3	211209	SNP	1	C	2	T	51.2/48.8	109/104	213	ACCTATTACTTTTATTCATT	TTCCAAGCCACCAACGGTAA	48	211209	100699	88	1760			1	44		212	208	151331	N	C	2.75349e-283
RE_43	3	212120	SNP	1	C	2	T	51.0/49.0	105/101	206	TAAGGAACCATAAAATTAAT	TTCATCTATGCTAATAATCT	911	212120	99788	89	1761			1	44		212	208	151331	N	C	2.75349e-283
RE_43	3	213522	SNP	1	C	2	T	52.0/48.0	105/97	202	TCAGCGGCAAGGTTTCTCAT	ATTAAGATAAGGCCCCTCAC	1402	213522	98386	90	1762			1	44		212	208	151331	N	C	2.75349e-283
RE_43	3	214061	SNP	1	C	2	T	53.7/46.3	95/82	177	CAGTTTATATTAGGCGCTCT	ATCATGATGTATATCGATAT	539	214061	97847	91	1763			1	44		212	208	151331	N	C	2.75349e-283
RE_43	3	214348	SNP	1	C	2	T	51.0/49.0	105/101	206	TTCGTTCTCTTCGTTATCTT	ATCTGCGTCATCTTTTAATA	287	214348	97560	92	1764			1	44		212	208	151331	N	C	2.75349e-283
RE_43	3	214399	SNP	1	C	2	T	52.8/47.2	102/91	193	ATCATCAGCCGCGCCATCTT	CATGGACCCATCAGTTGATA	51	214399	97509	93	1765			1	44		212	208	151331	N	C	2.75349e-283
RE_43	3	214514	SNP	1	C	2	T	51.1/48.9	93/89	182	TGTATCGACCTCATAGCCGT	GAGAAGAGATATTTGTGTTC	115	214514	97394	94	1766			1	44		212	208	151331	N	C	2.75349e-283
RE_43	3	214971	SNP	1	C	2	T	53.5/46.5	114/99	213	TTGTGGACAGGTCGCCACCT	TTTGAGACCCTGGTAAAGAA	457	214971	96937	95	1767			1	44		212	208	151331	N	C	2.75349e-283
RE_43	3	215332	SNP	1	C	2	T	50.5/49.5	108/106	214	GTTGCCCACCTGCTTGGCAT	TTCTATGTTGAAAATGGATA	361	215332	96576	96	1768			1	44		212	208	151331	N	C	2.75349e-283
RE_43	3	215383	SNP	1	C	2	T	52.1/47.4	112/102	215	TAAGGTAGATACTGCAACTT	TTTACCATCTGGTCTCATTG	51	215383	96525	97	1769			1	44		212	208	151331	N	C	2.75349e-283
RE_43	3	216236	SNP	1	C	2	T	58.8/40.8	141/98	240	GTGATTCTCCAGCTGTATTT	GAAATATCTACTTCTTCTTG	853	216236	95672	98	1770			1	44		212	208	151331	N	C	2.75349e-283
RE_43	3	216253	SNP	1	C	2	T	57.3/42.7	134/100	234	TTTCGAAATATCTACTTCTT	TTGCTTGTCGTCGTCTTCAC	17	216253	95655	99	1771			1	44		212	208	151331	N	C	2.75349e-283
RE_43	3	216965	SNP	1	C	2	T	51.9/48.1	96/89	185	GAGAACTTGAAATCGGATTT	ATTGGGATGCGGTTCAATCT	712	216965	94943	100	1772			1	44		212	208	151331	N	C	2.75349e-283
RE_43	3	216999	SNP	1	C	2	T	52.6/47.4	91/82	173	TCAATCTGCGGTCTGCTCTC	TGTCTACCTGTTGAAAACGA	34	216999	94909	101	1773			1	44		212	208	151331	N	C	2.75349e-283
RE_43	3	217292	SNP	1	C	2	T	51.2/48.8	103/98	201	GCACCGCCGAACCAACGGGC	ACCACAACGATGACGTTCCA	293	217292	94616	102	1774			1	44		212	208	151331	N	C	2.75349e-283
RE_43	3	218198	SNP	1	C	2	T	52.3/47.7	80/73	153	TGTTCAAACAGGGCCTGTAT	GCGAGGCTGTGCACTGTTAT	906	218198	93710	103	1775			1	44		212	208	151331	N	C	2.75349e-283
RE_43	3	218632	SNP	1	C	2	T	52.1/47.9	88/81	169	TTTCTTCGCGCGTCAACTTT	TACCAAGAGAAAAACAATAT	434	218632	93276	104	1776			1	44		212	208	151331	N	C	2.75349e-283
RE_43	3	218875	SNP	1	C	2	T	51.3/48.7	102/97	199	GTAAAGAATTTCCCGCACAT	TTTGCGGGCATACAGTTCAT	243	218875	93033	105	1777			1	44		212	208	151331	N	C	2.75349e-283
RE_43	3	220514	SNP	1	C	2	T	56.6/43.4	111/85	196	AAACGCGTTCCTCCAATCTT	TTTTCCGGTTTGCTCCTGCG	1639	220514	91394	106	1778			1	44		212	208	151331	N	C	2.75349e-283
RE_43	3	220543	SNP	1	C	2	T	54.2/45.8	116/98	214	TTTGCTCCTGCGGGGACTTT	ACCATGGAATTCGTTGAATC	29	220543	91365	107	1779			1	44		212	208	151331	N	C	2.75349e-283
RE_43	3	220881	SNP	1	C	2	T	51.3/48.7	122/116	238	ATTTTCTACTACCATTCACA	GCAATGGGGATACTTGTTGT	338	220881	91027	108	1780			1	44		212	208	151331	N	C	2.75349e-283
RE_43	3	220974	SNP	1	C	2	T	51.1/48.9	119/114	233	CAACACCAACAGTGCCGCAT	CAAGCCTTTCACGGAGTTGA	93	220974	90934	109	1781			1	44		212	208	151331	N	C	2.75349e-283
RE_43	3	221283	SNP	1	C	2	T	55.0/45.0	88/72	160	TTATATGCTTTACTTTTCCT	ACCTACTTTTTAATTCTTAA	309	221283	90625	110	1782			1	44		212	208	151331	N	C	2.75349e-283
RE_43	3	221541	SNP	1	C	2	T	52.7/47.3	108/97	205	TACATAATGTATAATAAGTT	TTCCTTCCTTTTTTCTTTTT	258	221541	90367	111	1783			1	44		212	208	151331	N	C	2.75349e-283
RE_43	3	221571	SNP	1	C	2	T	55.9/43.5	99/77	177	TTTTTCTTTTTTTAGTTTTT	TACTCACCATCCTACCTACG	30	221571	90337	112	1784			1	44		212	208	151331	N	C	2.75349e-283
RE_43	3	222047	SNP	1	C	2	T	56.0/44.0	102/80	182	AAGACTAGCAAAGCTCACCT	ACAAAACGACATGCCGCGCA	476	222047	89861	113	1785			1	44		212	208	151331	N	C	2.75349e-283
RE_43	3	222498	SNP	1	C	2	T	54.7/45.3	105/87	192	TCCTTCCATCAGTGCGTCCA	TGCGGCTGCCGTGGATGTGC	451	222498	89410	114	1786			1	44		212	208	151331	N	C	2.75349e-283
RE_43	3	222719	SNP	1	C	2	T	54.6/44.3	53/43	97	TTTCCGTTTTTTTTTTTTTT	GGAACAAAGATAACGCGTTA	221	222719	89189	115	1787			1	44		212	208	151331	N	C	2.75349e-283
RE_43	3	223243	SNP	1	C	2	T	52.7/47.3	97/87	184	TCCCCTCTCACCGGATCACT	GTCCCCAATTGCTCCATCTA	524	223243	88665	116	1788			1	44		212	208	151331	N	C	2.75349e-283
RE_43	3	224185	SNP	1	C	2	T	51.0/49.0	100/96	196	AAGTAATGTAGGGGCTGGTT	TCTACTCGACCCACTTCCGT	942	224185	87723	117	1789	22	2	1	44		212	208	151331	N	C	2.75349e-283
RE_43	3	224192	SNP	1	C	2	T	50.5/49.5	100/98	198	GTAGGGGCTGGTTCTCTACT	GACCCACTTCCGTATTCCCC	7	224192	87716	118	1790	22	2	1	44		212	208	151331	N	C	2.75349e-283
RE_43	3	224229	SNP	1	C	2	T	51.7/48.3	104/97	201	CCCCATTGAAGCTGTACGAT	AGAAAAATCTTGCGCTCATG	37	224229	87679	119	1791			1	44		212	208	151331	N	C	2.75349e-283
RE_43	3	227090	SNP	1	C	2	T	50.2/49.8	116/115	231	CCAGATGCCTGCATTTCCGT	GTAAGCATTCGGGAAACAGG	2861	227090	84818	120	1792			1	44		212	208	151331	N	C	2.75349e-283
RE_43	3	227710	SNP	1	C	2	T	52.1/47.9	123/113	236	AATAGCTGATGAAACAGGTT	AGAGATGGAATGAAATTTAG	620	227710	84198	121	1793			1	44		212	208	151331	N	C	2.75349e-283
RE_43	3	228736	SNP	1	C	2	T	51.0/49.0	101/97	198	TATCCAAACAAATTTTTGCT	ATCTTCTGTGGTGGTTCTCA	1026	228736	83172	122	1794			1	44		212	208	151331	N	C	2.75349e-283
RE_43	3	229586	SNP	1	C	2	T	52.2/47.8	107/98	205	TCAATTTCGTAATTTTCCGT	AAATTACGCGGGTCAATGAT	850	229586	82322	123	1795			1	44		212	208	151331	N	C	2.75349e-283
RE_43	3	229826	SNP	1	C	2	T	54.9/45.1	101/83	184	TCATTGCAACCAACTAGAAT	AGGTTATTATTACAATCCAA	240	229826	82082	124	1796			1	44		212	208	151331	N	C	2.75349e-283
RE_43	3	230387	SNP	1	C	2	T	54.2/45.8	123/104	227	ATACGAAATAAACTGGATAT	GTTTAATAATTATCAAGGTG	561	230387	81521	125	1797			1	44		212	208	151331	N	C	2.75349e-283
RE_43	3	230705	SNP	1	C	2	T	53.6/46.4	112/97	209	AGATGCCACGGCGTTCCTAT	GTCTAGTTCCGGAGCTTTGG	318	230705	81203	126	1798			1	44		212	208	151331	N	C	2.75349e-283
RE_43	3	230732	SNP	1	C	2	T	52.2/47.8	105/96	201	TTCCGGAGCTTTGGTACTTT	AGGTAAGTTGTCTAAGACCA	27	230732	81176	127	1799			1	44		212	208	151331	N	C	2.75349e-283
RE_43	3	231024	SNP	1	C	2	T	52.7/47.3	106/95	201	GAATTTTCGATATCTGGAAT	TTACCTAATTGGACTGAACC	292	231024	80884	128	1800			1	44		212	208	151331	N	C	2.75349e-283
RE_43	3	233596	SNP	1	C	2	T	54.9/45.1	123/101	224	GATCCAATTGTCCAGCAGCT	TAATAACAATCAACCCACGT	2572	233596	78312	129	1801			1	44		212	208	151331	N	C	2.75349e-283
RE_43	3	234807	SNP	1	C	2	T	54.6/45.4	100/83	183	ATTTGGGCGATGTTCATGTT	ATTAGGCAGGTATTTCGACA	1211	234807	77101	130	1802			1	44		212	208	151331	N	C	2.75349e-283
RE_43	3	235043	SNP	1	C	2	T	52.5/47.1	116/104	221	CGGTTACCCGCACCTTTGTT	AACAGTACATAATAAGAATC	236	235043	76865	131	1803			1	44		212	208	151331	N	C	2.75349e-283
RE_43	3	235084	SNP	1	C	2	T	51.6/48.4	114/107	221	TGTAGATATGGATGAACTTT	TCTATTACATAAGACTAGCC	41	235084	76824	132	1804			1	44		212	208	151331	N	C	2.75349e-283
RE_43	3	235226	SNP	1	C	2	T	51.3/48.7	116/110	226	TATCGTGATTGAGAACTGAT	TAGGCATTACAATTAAAGGA	142	235226	76682	133	1805			1	44		212	208	151331	N	C	2.75349e-283
RE_43	3	235387	SNP	1	C	2	T	50.5/49.5	106/104	210	TGCTTTACCAGATTATTTAT	GGTAGGGAAGAGCTCATCCA	161	235387	76521	134	1806			1	44		212	208	151331	N	C	2.75349e-283
RE_43	3	236464	SNP	1	C	2	T	53.2/46.8	108/95	203	TACATGCAACGGAGCTAGTT	AAGTTGCTCACTGGTGGGCT	1077	236464	75444	135	1807			1	44		212	208	151331	N	C	2.75349e-283
RE_43	3	236779	SNP	1	C	2	T	50.0/50.0	109/109	218	TGCTACTACTACCTCTTCAT	TACCTGTGTAGGCCGCAATT	315	236779	75129	136	1808			1	44		212	208	151331	N	C	2.75349e-283
RE_43	3	237262	SNP	1	C	2	T	52.0/48.0	93/86	179	GCCACACATCGTGGAATAAT	ACTATCGAATACTTTGATCC	483	237262	74646	137	1809			1	44		212	208	151331	N	C	2.75349e-283
RE_43	3	237281	SNP	1	C	2	T	52.4/47.6	97/88	185	TCACTATCGAATACTTTGAT	CCGTTTCGAAGTCGATGAAA	19	237281	74627	138	1810			1	44		212	208	151331	N	C	2.75349e-283
RE_43	3	238167	SNP	1	C	2	T	56.2/43.8	122/95	217	ATTAGCGATACCTAAAATTT	TTGGTTAATACCCTTTTGAC	886	238167	73741	139	1811			1	44		212	208	151331	N	C	2.75349e-283
RE_43	3	238712	SNP	1	C	2	T	56.4/43.6	106/82	188	ATAGTACCATATTTTAAATT	ATACCAAGCCATTCGTACGC	545	238712	73196	140	1812			1	44		212	208	151331	N	C	2.75349e-283
RE_43	3	239045	SNP	1	C	2	T	51.3/48.7	102/97	199	TGACACCAGTAGTCGGCAGT	CGATGACCACGCAACCTGGT	333	239045	72863	141	1813			1	44		212	208	151331	N	C	2.75349e-283
RE_43	3	239901	SNP	1	C	2	T	50.2/49.8	109/108	217	TGGGTGTCACAGTCCCAAAT	CTTGCAGTATTATCACCTGC	856	239901	72007	142	1814			1	44		212	208	151331	N	C	2.75349e-283
RE_43	3	240396	SNP	1	C	2	T	50.5/49.5	99/97	196	TTCTTAGAAGGTGGAGGAAT	AGGGTGGACATCTGTATATT	495	240396	71512	143	1815			1	44		212	208	151331	N	C	2.75349e-283
RE_43	3	240937	SNP	1	C	2	T	50.5/49.5	97/95	192	ACATCCTAATGCCCATACGT	GTCCGCTCCAAGTTTTCCCT	541	240937	70971	144	1816			1	44		212	208	151331	N	C	2.75349e-283
RE_43	3	240998	SNP	1	C	2	T	52.5/47.5	106/96	202	GTCTCTGGAGCCATATACAT	GGTCTCCCCATCATTTCATT	61	240998	70910	145	1817			1	44		212	208	151331	N	C	2.75349e-283
RE_43	3	241390	SNP	1	C	2	T	55.5/44.5	117/94	211	CATTTCCAATACGGTCATCT	TTCTTTAATCAGGGGAAAAA	392	241390	70518	146	1818			1	44		212	208	151331	N	C	2.75349e-283
RE_43	3	241736	SNP	1	C	2	T	54.4/45.6	106/89	195	TTCTCTTCAGTATCAATATT	AATCTTGCCTGTTGCATGCC	346	241736	70172	147	1819			1	44		212	208	151331	N	C	2.75349e-283
RE_43	3	241960	SNP	1	C	2	T	50.0/50.0	85/85	170	ATCGGTAGGATCACACTCTT	AACAAGAAATTTCAACCAGT	224	241960	69948	148	1820			1	44		212	208	151331	N	C	2.75349e-283
RE_43	3	242021	SNP	1	C	2	T	51.3/48.7	97/92	189	AGAAAGATGATGACGTACTT	CTCTTTGAGCTAAAGGCGTT	61	242021	69887	149	1821			1	44		212	208	151331	N	C	2.75349e-283
RE_43	3	243112	SNP	1	C	2	T	53.7/46.3	110/95	205	TTCATTTGGAATCACAGTTT	TGCACCATTAATATAGTGAC	1091	243112	68796	150	1822			1	44		212	208	151331	N	C	2.75349e-283
RE_43	3	243423	SNP	1	C	2	T	54.6/45.4	100/83	183	GCTTTCGTGCATATGACAAT	TAGTCAAAATAACTTCTTTG	311	243423	68485	151	1823			1	44		212	208	151331	N	C	2.75349e-283
RE_43	3	243641	SNP	1	C	2	T	51.9/48.1	97/90	187	AATTGTTCTGCAAGAATCTT	ATTTTGCAGTTCCATTGGGG	218	243641	68267	152	1824			1	44		212	208	151331	N	C	2.75349e-283
RE_43	3	245140	SNP	1	C	2	T	54.7/45.3	111/92	203	AAAGAACGAGAGGAAACACT	TGTTCCCAACATCAGCATGA	1499	245140	66768	153	1825			1	44		212	208	151331	N	C	2.75349e-283
RE_43	3	245956	SNP	1	C	2	T	50.6/49.4	85/83	168	TAAATTCCACCAAGGTTTGT	TATTTAAACCATGCATGTGT	816	245956	65952	154	1826			1	44		212	208	151331	N	C	2.75349e-283
RE_43	3	247211	SNP	1	C	2	T	53.5/46.5	116/101	217	CTGTACAAACGCAATGATAT	ACTTTAGCTGTATATACCAG	1255	247211	64697	155	1827			1	44		212	208	151331	N	C	2.75349e-283
RE_43	3	248432	SNP	1	C	2	T	50.9/49.1	118/114	232	GGTAATACACTCAATTCTTT	TCTTTCTTTTGTAAGGTCTC	1221	248432	63476	156	1828			1	44		212	208	151331	N	C	2.75349e-283
RE_43	3	249092	SNP	1	C	2	T	55.9/44.1	124/98	222	CCTTTATCAAATGATAGCAT	GAAATGAAAGGGTTTACGTC	660	249092	62816	157	1829			1	44		212	208	151331	N	C	2.75349e-283
RE_43	3	249586	SNP	1	C	2	T	50.5/49.5	55/54	109	TCTTTCCTTAGCCACAGTGA	AGCCTTTTCTACTTGACTTT	494	249586	62322	158	1830			1	44		212	208	151331	N	C	2.75349e-283
RE_43	3	250648	SNP	1	C	2	T	51.6/48.4	97/91	188	CCGCGCATTACCGCTATTTT	TAACCCAAAGAAGGACATTG	1062	250648	61260	159	1831			1	44		212	208	151331	N	C	2.75349e-283
RE_43	3	250920	SNP	1	C	2	T	52.7/47.3	98/88	186	TTATGCGTATTGCAAGCCGT	GCAAAATGTTGGGCTGAAGC	272	250920	60988	160	1832			1	44		212	208	151331	N	C	2.75349e-283
RE_43	3	251076	SNP	1	C	2	T	58.1/41.9	104/75	179	TGGAAGTGCCCTGAACTGCT	TGTATTCGATGGCCATGGGG	156	251076	60832	161	1833			1	44		212	208	151331	N	C	2.75349e-283
RE_43	3	251458	SNP	1	C	2	T	56.4/43.6	128/99	227	GGGTTTGCCAGGTTCGATCT	GACCAATGCTGCGGCCTGGG	382	251458	60450	162	1834			1	44		212	208	151331	N	C	2.75349e-283
RE_43	3	252052	SNP	1	C	2	T	51.4/48.6	94/89	183	TTTGTTGCAGAGGAGACAAT	AAATTTATTCAGGCAATAGC	594	252052	59856	163	1835			1	44		212	208	151331	N	C	2.75349e-283
RE_43	3	252446	SNP	1	C	2	T	51.2/48.8	104/99	203	TCGATACTTGCTGACTCCCC	AGATGATCTTCACCCCTATG	394	252446	59462	164	1836			1	44		212	208	151331	N	C	2.75349e-283
RE_43	3	254652	SNP	1	C	2	T	50.2/49.8	114/113	227	CAAAAATTGTTCTCACAATT	ATTAATGACCATATTCTTTT	2206	254652	57256	165	1837			1	44		212	208	151331	N	C	2.75349e-283
RE_43	3	254757	SNP	1	C	2	T	53.4/46.6	126/110	236	GTGACTTCATTTATGCCATT	TGGAAATTTTTTATGAAAAA	105	254757	57151	166	1838			1	44		212	208	151331	N	C	2.75349e-283
RE_43	3	257246	SNP	1	C	2	T	52.5/47.5	116/105	221	GACAAGTTTGCCCTAGATAT	AACGCTTATATAGCAGAGAA	2489	257246	54662	167	1839			1	44		212	208	151331	N	C	2.75349e-283
RE_43	3	258803	SNP	1	C	2	T	50.3/49.7	83/82	165	GTTTTCCGAATCTAGTCTTT	CACCAAGAATCCGGTCTCGG	1557	258803	53105	168	1840			1	44		212	208	151331	N	C	2.75349e-283
RE_43	3	259217	SNP	1	C	2	T	54.9/45.1	101/83	184	CACATCTTTTGCCAATTCTG	TGCCGAAGTCATCGCTGTGG	414	259217	52691	169	1841			1	44		212	208	151331	N	C	2.75349e-283
RE_43	3	259343	SNP	1	C	2	T	53.2/46.8	101/89	190	GTTATTGGCAGCAGAATCGT	AGATAAACGGGCCACCAGAG	126	259343	52565	170	1842			1	44		212	208	151331	N	C	2.75349e-283
RE_43	3	259532	SNP	1	C	2	T	57.1/42.9	117/88	205	GTTGTATAAAATATAATAAT	ATTTGTTTGCTTCTTCAGAG	189	259532	52376	171	1843			1	44		212	208	151331	N	C	2.75349e-283
RE_43	3	260230	SNP	1	C	2	T	58.8/40.7	130/90	221	AAGATGCAATTTGATGGTCT	TTTGCTCCAGCCCTAGTTTC	698	260230	51678	172	1844			1	44		212	208	151331	N	C	2.75349e-283
RE_43	3	260339	SNP	1	C	2	T	55.0/45.0	110/90	200	GTTTCTTATCTGCTGCATCT	AGCCAGCTGCTGGTTCATTT	109	260339	51569	173	1845			1	44		212	208	151331	N	C	2.75349e-283
RE_43	3	261169	SNP	1	C	2	T	57.4/42.6	101/75	176	ATAGTATTCAGTCCCTCACT	AACTGGCGTCAAGAGTGAAG	830	261169	50739	174	1846			1	44		212	208	151331	N	C	2.75349e-283
RE_43	3	262919	SNP	1	C	2	T	53.3/46.7	105/92	197	ATGCAACCATTGATGTATTT	TGCATAAATGTGCGTCACGT	1750	262919	48989	175	1847			1	44		212	208	151331	N	C	2.75349e-283
RE_43	3	262959	SNP	1	C	2	T	56.2/43.8	114/89	203	TGGCCTTGTGTCTCTTATTT	CACTTGTTTTTTCACAATGC	40	262959	48949	176	1848	23	2	1	44		212	208	151331	N	C	2.75349e-283
RE_43	3	262960	SNP	1	C	2	T	57.6/42.4	117/86	203	GGCCTTGTGTCTCTTATTTC	ACTTGTTTTTTCACAATGCG	1	262960	48948	177	1849	23	2	1	44		212	208	151331	N	C	2.75349e-283
RE_43	3	263507	SNP	1	C	2	T	56.7/43.3	102/78	180	AATGAACTGTTGATGAAAAT	AGTAACGCGGCCGGTGCCCG	547	263507	48401	178	1850			1	44		212	208	151331	N	C	2.75349e-283
RE_43	3	263574	SNP	1	C	2	T	52.7/47.3	97/87	184	AACAGGGGAAGGCTTCCACT	CTCCCGTGAAGAAATCCTTC	67	263574	48334	179	1851			1	44		212	208	151331	N	C	2.75349e-283
RE_43	3	264089	SNP	1	C	2	T	51.3/48.7	100/95	195	GCAAAGCAAAACAGTGGCAA	GCCGAAACTAAGGCTGAGGC	515	264089	47819	180	1852			1	44		212	208	151331	N	C	2.75349e-283
RE_43	3	264196	SNP	1	C	2	T	54.7/45.3	98/81	179	ATTTGAAGGATTGGCCGCTT	AGAAAAAGAGGAGGAAGAAA	107	264196	47712	181	1853			1	44		212	208	151331	N	C	2.75349e-283
RE_43	3	264518	SNP	1	C	2	T	50.3/49.7	97/96	193	GAGCCTGAACAAGAAGAGAT	GCCCCAAGCTTACCTTCTAG	322	264518	47390	182	1854			1	44		212	208	151331	N	C	2.75349e-283
RE_43	3	265546	SNP	1	C	2	T	51.1/48.9	118/113	231	GTAGAGGCTCAAATTGTGTT	TACCAGAATAGTAGTACTTC	1028	265546	46362	183	1855			1	44		212	208	151331	N	C	2.75349e-283
RE_43	3	265767	SNP	1	C	2	T	51.6/48.4	113/106	219	TTCTTCCTCATTGATAACTT	TGATACTTTTTCTTCATACT	221	265767	46141	184	1856			1	44		212	208	151331	N	C	2.75349e-283
RE_43	3	265912	SNP	1	C	2	T	51.6/48.4	99/93	192	TCTCACTCTTCCTCTTCATT	GAGCTACCAGTCACTGCTCC	145	265912	45996	185	1857			1	44		212	208	151331	N	C	2.75349e-283
RE_43	3	266488	SNP	1	C	2	T	56.4/43.6	106/82	188	TTGTCGAGTTTAAATCGGGC	TCAAAAAGTGAAACAGTTAA	576	266488	45420	186	1858			1	44		212	208	151331	N	C	2.75349e-283
RE_43	3	266657	SNP	1	C	2	T	52.2/47.8	83/76	159	AAGGGAACTCGAACTATGTT	CTGAATCAACTGCAAGTGGA	169	266657	45251	187	1859			1	44		212	208	151331	N	C	2.75349e-283
RE_43	3	267912	SNP	1	C	2	T	52.0/48.0	104/96	200	CTCTACAATCCCCCTTTTAT	AACCTCTAGCTCTACGGTAT	1255	267912	43996	188	1860			1	44		212	208	151331	N	C	2.75349e-283
RE_43	3	268621	SNP	1	C	2	T	52.9/47.1	127/113	240	GTCTCTCAATGGTCAAATAC	GTTTTAACTAATACAATAAT	709	268621	43287	189	1861			1	44		212	208	151331	N	C	2.75349e-283
RE_43	3	268695	SNP	1	C	2	T	55.4/44.6	134/108	242	AAAGCCCAGTAGTACTACCT	TCCATACAACTTCTCTTCGG	74	268695	43213	190	1862			1	44		212	208	151331	N	C	2.75349e-283
RE_43	3	269232	SNP	1	C	2	T	54.0/46.0	121/103	224	TTCCCCCTCTGTTTCTACAT	ATCATCATCATCATTCTCAA	537	269232	42676	191	1863			1	44		212	208	151331	N	C	2.75349e-283
RE_43	3	270525	SNP	1	C	2	T	52.4/47.6	98/89	187	ATTTGATTAATTCACAACCT	TGCAATCAAGGCTTAAAGGA	1293	270525	41383	192	1864			1	44		212	208	151331	N	C	2.75349e-283
RE_43	3	270569	SNP	1	C	2	T	54.4/45.6	106/89	195	AAAGAATCTTCTTTGACCTT	GATAAACCATGCTTCTTCCG	44	270569	41339	193	1865			1	44		212	208	151331	N	C	2.75349e-283
RE_43	3	271345	SNP	1	C	2	T	50.8/49.2	95/92	187	AGTGAATCATGGAAATATTT	AAAACTTTCAGCCCAATCAT	776	271345	40563	194	1866			1	44		212	208	151331	N	C	2.75349e-283
RE_43	3	271542	SNP	1	C	2	T	58.6/41.4	123/87	210	TAAACACACCATTACGTCTT	ACAGTGTTATTCATTTTATT	197	271542	40366	195	1867			1	44		212	208	151331	N	C	2.75349e-283
RE_43	3	271854	SNP	1	C	2	T	58.9/41.1	116/81	197	TAGGCTATAAGGAAACTACT	TAAATTCACCTTCCATATAT	312	271854	40054	196	1868			1	44		212	208	151331	N	C	2.75349e-283
RE_43	3	272285	SNP	1	C	2	T	55.6/44.4	125/100	225	ACTTTCCTTTTTCCCTCTTT	AGCTATATTGTTCAAGGAGT	431	272285	39623	197	1869			1	44		212	208	151331	N	C	2.75349e-283
RE_43	3	272387	SNP	1	C	2	T	56.1/43.9	129/101	230	GTTTGAAACGTACAAGAATT	ATTGAGTGCCCTAAGGATTA	102	272387	39521	198	1870			1	44		212	208	151331	N	C	2.75349e-283
RE_43	3	274115	SNP	1	C	2	T	51.5/48.5	100/94	194	AACATTTTAACCAAGGACGT	AAATTTCCACATGATAAGGA	1728	274115	37793	199	1871			1	44		212	208	151331	N	C	2.75349e-283
RE_43	3	274718	SNP	1	C	2	T	56.0/43.6	135/105	241	AAATAAACAAAGGAACAATT	AAAAACGAGAAAGTGAATGA	603	274718	37190	200	1872			1	44		212	208	151331	N	C	2.75349e-283
RE_43	3	275512	SNP	1	C	2	T	50.5/49.5	100/98	198	AATATTGATTTTACCGTTTT	TGGGGACATCATGATATCAT	794	275512	36396	201	1873			1	44		212	208	151331	N	C	2.75349e-283
RE_43	3	275902	SNP	1	C	2	T	56.5/43.5	131/101	232	AATTTGCGAGTTTTTCACTT	GATTAAGTAATCAACTTCAT	390	275902	36006	202	1874			1	44		212	208	151331	N	C	2.75349e-283
RE_43	3	276091	SNP	1	C	2	T	51.5/48.5	105/99	204	TTGCTTATCTGAATTTTTTT	CATTACCGCAGAAACGTTGA	189	276091	35817	203	1875			1	44		212	208	151331	N	C	2.75349e-283
RE_43	3	276301	SNP	1	C	2	T	52.3/47.7	104/95	199	CTTTAAATAGAAATAGACTT	TTTTCTAGAAGTTGTACCAT	210	276301	35607	204	1876			1	44		212	208	151331	N	C	2.75349e-283
RE_43	3	276442	SNP	1	C	2	T	53.4/46.6	118/103	221	CTCAATGGCATCAAGCCGCT	TTCAATTTGGTGTACATCAA	141	276442	35466	205	1877			1	44		212	208	151331	N	C	2.75349e-283
RE_43	3	278215	SNP	1	C	2	T	50.3/49.7	96/95	191	TAGAAACATCAAAGGAAAAA	AGGCCGCTCAAATCGTCATT	1773	278215	33693	206	1878			1	44		212	208	151331	N	C	2.75349e-283
RE_43	3	278978	SNP	1	C	2	T	52.7/47.3	117/105	222	ACCATTGATGCCTACTACAG	ATCTTTGAGTTGCTTATTTG	763	278978	32930	207	1879			1	44		212	208	151331	N	C	2.75349e-283
RE_43	3	281891	SNP	1	C	2	T	53.4/46.6	102/89	191	TACCAATCCATATTCACTGT	TTTACCAGAACCTCTTGGTT	2913	281891	30017	208	1880			1	44		212	208	151331	N	C	2.75349e-283
RE_43	3	282019	SNP	1	C	2	T	50.5/49.5	96/94	190	CAGGATTGCCCGCTCACGCT	CACCGATGACTCAAAATGTG	128	282019	29889	209	1881			1	44		212	208	151331	N	C	2.75349e-283
RE_43	3	283334	SNP	1	C	2	T	57.5/42.5	123/91	214	GGAGCTGATCGAATTTGATT	TGTATTTTACAACACTTTCT	1315	283334	28574	210	1882			1	44		212	208	151331	N	C	2.75349e-283
RE_43	3	285406	SNP	1	C	2	T	55.8/44.2	101/80	181	TGTTTAATGATACATTTTCT	AGGTGTTGAGTGGTATAGAT	2072	285406	26502	211	1883			1	44		212	208	151331	N	C	2.75349e-283
RE_43	3	286494	SNP	1	C	2	T	54.1/45.9	113/96	209	ATTATTTTTCACTTTGGTTT	GATTTGATTTATTAATGTCA	1088	286494	25414	212	1884			1	44		212	208	151331	N	C	2.75349e-283
RE_43	3	288038	SNP	1	C	2	T	55.3/44.7	121/98	219	CTTTTATAGTATAGTCTATT	AGCACTAACAAGCAAAGCGA	1544	288038	23870	213	1885			1	44		212	208	151331	N	C	2.75349e-283
RE_43	3	288367	SNP	1	C	2	T	54.5/45.5	122/102	224	AATGACGGTGCTCAATCATT	TTCGAAATGGGCTAAAAATG	329	288367	23541	214	1886			1	44		212	208	151331	N	C	2.75349e-283
RE_43	3	288691	SNP	1	C	2	T	57.0/43.0	114/86	200	AAAATTCAACGAAGAAGTTT	TACAATAACAGACAAGGGCC	324	288691	23217	215	1887			1	44		212	208	151331	N	C	2.75349e-283
RE_43	3	290889	SNP	1	C	2	T	52.6/47.4	110/99	209	ATTATCCGCCAAGTACAATT	TTTACTCTTCGAAGACAGAA	2198	290889	21019	216	1888			1	44		212	208	151331	N	C	2.75349e-283
RE_43	3	294240	SNP	1	C	2	T	53.2/46.8	99/87	186	ACATCTGCTACAACTACATT	ATCGGGGTTTATATATTCAC	3351	294240	17668	217	1889			1	44		212	208	151331	N	C	2.75349e-283
RE_43	3	301732	SNP	1	C	2	T	59.1/40.9	150/104	254	ACAACTCTACTGGAGCCATT	TGCTTGAAGGAGGATAAAAA	7492	301732	10176	218	1890			1	44		212	208	151331	N	C	2.75349e-283
RE_43	4	133441	SNP	1	G	1	A	100	67	67	CTACATCTACATATCTAAAT	ATGTTTTTTCCCATCTACTT		133441	1396771	219	1891
RE_43	4	415961	SNP	1	C	1	T	99	97	98	TAATTTAGGCACAGTTCTAT	GCAGCCGTAATGGAGGCATT	282520	415961	1114251	220	1892
RE_43	4	437713	SNP	1	G	1	A	100	107	107	CCAGCATTAATCAGGCCTGG	AGAATTGATCGTAAAATCTT	21752	437713	1092499	221	1893
RE_43	4	932342	SNP	1	C	1	T	100	120	120	TGCTGAATGAGTTTCCCTAT	TAGAAAACTACTATATCGAC	494629	932342	597870	222	1894
RE_43	4	1255678	SNP	1	G	1	A	98.8	81	82	CGAACCCGGGCCCCATGCTT	GGAAGCATGAATTCTAACCA	323336	1255678	274534	223	1895
RE_43	4	1338630	SNP	1	G	1	A	98.9	90	91	TGAAACTCAAACTGAAAGTC	AGCAGATATCTGTAGACAAA	82952	1338630	191582	224	1896
RE_43	4	1496998	SNP	1	C	1	T	97.4	76	78	CACAGTAACAGGCTGATGTT	TACACCATTGAAACAGAGAA	158368	1496998	33214	225	1897
RE_43	5	100185	SNP	1	C	1	T	100	114	114	GCTCATAACCCTGATGTCCT	GGATCGAAACCGAGCGGCGC		100185	475582	226	1898
RE_43	5	228757	SNP	1	C	1	T	100	93	93	GTCATCTGGACGTGCATGGT	GAAGTAATGAAGAGCCGAGA	128572	228757	347010	227	1899
RE_43	5	250744	SNP	1	G	1	A	99	100	101	TCTGGGACAAGACTTTCCAG	ATGGCTTGAAAAAGGAAATT	21987	250744	325023	228	1900
RE_43	6	156408	SNP	1	C	1	T	100	131	131	ATTTGTTGTTAAATCGCAAT	CGAAGCTATCAAAGATATCC		156408	113746	229	1901
RE_43	7	258696	SNP	1	G	1	A	100	99	99	CAAGTCTCACCTCTCACATT	AGAATAGGGCATATTTCGCT		258696	828940	230	1902
RE_43	7	340308	SNP	1	C	1	T	100	97	97	CTTTACTATTTATTTACTTT	CATTTCTTATTTTAGTGTTA	81612	340308	747328	231	1903
RE_43	7	344087	SNP	1	C	1	T	100	91	91	AAAAGGTATTTAACTCAATT	AAAAGAACAAATGATATACC	3779	344087	743549	232	1904
RE_43	7	411632	SNP	1	G	1	A	100	116	116	AACTTTACGGACCTTCTTTT	AAACGATGCTTCGAATGACA	67545	411632	676004	233	1905
RE_43	7	479750	SNP	1	G	1	A	100	117	117	ATTAGGAGGCTCAGGCCCTA	AAGCGCCCTCCACGCTTTTT	68118	479750	607886	234	1906
RE_43	7	486363	SNP	1	G	1	A	100	112	112	TACTTTCTGCTCTTAGGGTT	AAAACTTAATTTTTCGAAGC	6613	486363	601273	235	1907
RE_43	7	553382	SNP	1	G	1	A	100	83	83	TTAACGCGTGTTGAGCAATC	ATTGATGTCTCTACCATATG	67019	553382	534254	236	1908
RE_43	7	673207	SNP	1	G	1	A	100	101	101	TTCGATGACCTTGAACGAAA	TGTTTCCTCCATAGTGGCAA	119825	673207	414429	237	1909
RE_43	7	779474	SNP	1	G	1	A	100	87	87	TGGCGATGGCCTGTGTCAAT	ATTATATTGTATATATATAT	106267	779474	308162	238	1910
RE_43	8	121913	SNP	1	G	1	A	100	99	99	AAACATACTGCCGTAGTTTT	AGCTAAAATTAAAGATATAT		121913	436211	239	1911
RE_43	8	282972	SNP	1	G	1	A	99	102	103	CAGAATAAGTAGAAACATGT	AAGACAATCATACAGTTACC	161059	282972	275152	240	1912
RE_43	8	486190	SNP	1	C	1	T	100	79	79	TTTGCGTGTGTGCATAATAT	AAAAAAGCTACAAATATAAT	203218	486190	71934	241	1913
RE_43	10	120458	SNP	1	C	1	T	100	65	65	TGTAATGGGTTAAATAACTT	AAAAAGGCAAATCATCCATC		120458	618226	242	1914
RE_43	10	213827	SNP	1	C	1	T	98.2	111	113	AATTCGGTTTATTTCTTTTT	AAGATTCTTCCGAATTTCGT	93369	213827	524857	243	1915
RE_43	10	628591	SNP	1	G	1	A	98.2	112	114	CTATGCATTCCAACTTCAAC	ATGTGGATACCAATGGCGAT	414764	628591	110093	244	1916
RE_43	11	220103	SNP	1	G	1	A	100	93	93	GGCAATGTATTAACTTGTTC	AGAAACCTAGTGGACTCAAT		220103	446186	245	1917
RE_43	11	264381	SNP	1	G	1	A	100	100	100	TTATCCGTGCGGCGTTTTCT	AGCGAAAATCATTGCGATTG	44278	264381	401908	246	1918
RE_43	12	345742	SNP	1	G	1	A	100	104	104	GATTGTACCAATTGTTTTTT	AATAATAGTGACAACATCTT		345742	730378	247	1919
RE_43	12	366591	SNP	1	G	1	A	100	112	112	ATTATATATGTCAAACAGAA	AGAAAGGTTTTTTTATTGAA	20849	366591	709529	248	1920
RE_43	12	374317	SNP	1	C	1	T	100	100	100	GAACCAGAAGATTCCAGGTT	AAGTCCTGGCGGGGAAGATT	7726	374317	701803	249	1921
RE_43	12	516854	SNP	1	C	1	T	100	90	90	TATTGCATCTTCGTTCTTGT	GACGGTCTGTTCTTCTTCGT	142537	516854	559266	250	1922
RE_43	12	604850	SNP	1	G	1	A	100	133	133	TATTGCAAAAAGTGAAGAAT	ACAGAGAAGGATAATCAGTA	87996	604850	471270	251	1923
RE_43	12	694474	SNP	1	G	1	A	100	116	116	AAACATGGTCCAATGTCCCT	ATAAATGATGCTATGGTGAC	89624	694474	381646	252	1924
RE_43	12	950857	SNP	1	C	1	T	100	85	85	TAAATCCTCAACAAACTTAT	GCTTTTCAAGCTGCTGCAAT	256383	950857	125263	253	1925
RE_43	12	953393	SNP	1	C	1	T	100	96	96	CACATCAAACCCTGGTAGTT	CTACCAATGCTCATTGAAAT	2536	953393	122727	254	1926
RE_43	13	220056	SNP	1	G	1	A	100	98	98	TAATTCGTCAGATCAATGCC	AACCGTTCTCAACGGGCCTT		220056	704200	255	1927
RE_43	13	483680	SNP	1	G	1	A	100	61	61	ATGAAAAAGAATATTTTTTT	ATGAACTTGTATTTCTCTTA	263624	483680	440576	256	1928
RE_43	13	586450	SNP	1	G	1	A	100	91	91	TTATGATATTGGGTGAAGAT	AATGTTTAGTTTATTTTCAG	102770	586450	337806	257	1929
RE_43	13	777916	SNP	1	G	1	A	100	97	97	CTTTAGAATCTATATGGGCC	ATGCCCCTGACGAAGAACCA	191466	777916	146340	258	1930
RE_43	14	89034	SNP	1	C	1	T	100	97	97	GATTTAAATGCAGAAGTTTT	TCTCAGTGGTTTATGTTTTA		89034	695039	259	1931
RE_43	14	197494	SNP	1	C	1	T	100	90	90	GACCTTGGAATCATCGGCTT	ACCGTGAGGTTTTTTCAAGT	108460	197494	586579	260	1932
RE_43	14	725796	SNP	1	G	1	A	99.1	106	107	GAACAATCATAGAACACTAC	CAGGTATTCTTCTTCAAAAA	528302	725796	58277	261	1933
RE_43	14	746546	SNP	1	C	1	T	100	81	81	GCTCTTTACTTTGTAAGCAT	TCGACTTAAAAAAAAAAATC	20750	746546	37527	262	1934
RE_43	14	763062	SNP	1	C	2	T	53.9/46.1	103/88	191	GGTGTGGTACACACTTTAGT	AATTGTGTTGTAAAAATCGA	16516	763062	21011	263	1935
RE_43	14	774310	SNP	1	C	1	T	100	60	60	ATTTTTTTTTTTTTTTTTTA	GTAAAGCGGGGTGGAGTGAC	11248	774310	9763	264	1936
RE_43	15	96612	SNP	1	G	1	A	100	100	100	CTTATCATCAAGATCAGGCG	ATCTCCTGAGTTTCTGACCT		96612	994677	265	1937
RE_43	15	103197	SNP	1	G	1	A	100	105	105	TCTCTAGCGAAGATGATGAT	GAAGATGGATATAATCCTTA	6585	103197	988092	266	1938
RE_43	15	286247	SNP	1	G	1	A	100	121	121	AATCTAACTTTGGATTTGTA	AATACAAATCCAAGCAATTA	183050	286247	805042	267	1939
RE_43	15	392555	SNP	1	C	1	T	100	88	88	ATTGAATGATTTTCGTTCAT	TACGCTTTTCATGTCAATCA	106308	392555	698734	268	1940
RE_43	15	875416	SNP	1	G	1	A	100	100	100	TTTTATCCGATCTTTTGCGA	AATGGTTTGTTTTTCAAAAA	482861	875416	215873	269	1941
RE_43	15	909194	SNP	1	C	1	T	98.4	63	64	TTAACCGCTTATTTTTCTCT	TTTTTTTCCTTTTACCCCTC	33778	909194	182095	270	1942
RE_43	16	163647	SNP	1	C	1	T	100	117	117	ATCAATAACACTAGTAACAT	AACAACACCAATTTTATATC		163647	784411	271	1943
RE_43	16	432498	SNP	1	C	1	T	98.9	87	88	AATATTCAATTCGAAGTGTT	AGTCTTTTACTTCTCTTGTT	268851	432498	515560	272	1944
RE_43	16	491375	SNP	1	G	1	A	100	67	67	GACATAACTATAACGTGTGT	AGGGCGAGCAAAGCAATTAA	58877	491375	456683	273	1945
RE_43	16	631024	SNP	1	C	1	T	99.1	107	108	GGTTTGCTTTCGCAGGATAT	TTTGAACAGGAGACCGCGGC	139649	631024	317034	274	1946
RE_43	16	639311	SNP	1	C	1	T	98.8	80	81	TAAGTATATCATCGGCAAGT	TTCACACCTTTCAATACTTA	8287	639311	308747	275	1947
RE_43	16	694947	SNP	1	G	1	A	100	96	96	TTTAAAAGGAAGACAACGGT	AGAACAAGAAATGAATGAAT	55636	694947	253111	276	1948
RE_44	1	49792	SNP	1	G	1	A	97.7	86	88	CAATAACGTGTAAAGTTTGA	AAATCTTGGTCAGCTTGGAG		49792	163222	1	1949
RE_44	2	260548	SNP	1	G	2	A	56.0/44.0	28/22	50	GTTGATTATACGGATATCAT	AAAATTCTTTCCAAAAGTAT		260548	548034	2	1950
RE_44	2	291894	SNP	1	C	1	T	100	71	71	AAAAAATTAGTACTAATTAT	AACTGAATACACTACTAAAT	31346	291894	516688	3	1951
RE_44	3	167088	SNP	1	C	2	T	52.1/47.9	76/70	146	AGAAGTATGTTCAGTGAATT	AGAGCCAATGCGGCCGACGA		167088	144820	4	1952			1	45		127	125	123802	N	C	2.40305e-187
RE_44	3	170272	SNP	1	C	2	T	55.8/44.2	91/72	163	CAATAACTACGAGACCTTTT	TTTGTATTTCGTGAAAACTT	3184	170272	141636	5	1953			1	45		127	125	123802	N	C	2.40305e-187
RE_44	3	170725	SNP	1	C	2	T	51.9/48.1	69/64	133	AGATTATTTTATGCGCGCCT	CTTCAAAAAAAAATTTACAT	453	170725	141183	6	1954			1	45		127	125	123802	N	C	2.40305e-187
RE_44	3	171268	SNP	1	C	2	T	55.6/44.4	95/76	171	CTACCTCTTCTACCACCCTT	TTTCTGGTGGAGTCAGATGG	543	171268	140640	7	1955			1	45		127	125	123802	N	C	2.40305e-187
RE_44	3	171645	SNP	1	C	2	T	58.3/41.7	91/65	156	GTCACGAGCTTGAACAACGT	TAAATGGAAATAGTAAATCG	377	171645	140263	8	1956			1	45		127	125	123802	N	C	2.40305e-187
RE_44	3	172457	SNP	1	C	2	T	54.9/45.1	107/88	195	TTTGTACTTATTCTCGAACT	GGTTGTAGAGAGGACGTTGC	812	172457	139451	9	1957			1	45		127	125	123802	N	C	2.40305e-187
RE_44	3	177196	SNP	1	C	2	T	53.8/46.2	93/80	173	GAACCAAAATATGAACCACT	ATTAACGAGGAAGATGCTAA	4739	177196	134712	10	1958			1	45		127	125	123802	N	C	2.40305e-187
RE_44	3	179058	SNP	1	C	2	T	52.8/47.2	95/85	180	GCATATGGCTCAGATTACAT	GTTTGCGTACTGGAAGTTGG	1862	179058	132850	11	1959			1	45		127	125	123802	N	C	2.40305e-187
RE_44	3	180118	SNP	1	C	2	T	53.1/46.9	85/75	160	AGCCGTCATATTGCTCGAAT	CTTAACAAGCAAAATATACA	1060	180118	131790	12	1960			1	45		127	125	123802	N	C	2.40305e-187
RE_44	3	180406	SNP	1	C	2	T	50.0/50.0	75/75	150	ACAAATCCGTCTGTAACTCC	AGTACTGCATCTGTACCTCT	288	180406	131502	13	1961			1	45		127	125	123802	N	C	2.40305e-187
RE_44	3	181577	SNP	1	C	2	T	56.2/43.8	91/71	162	ATAAAAGTTACGAAGAACCT	TTGAAAAAGTGGAGGGGTGT	1171	181577	130331	14	1962			1	45		127	125	123802	N	C	2.40305e-187
RE_44	3	182918	SNP	1	C	2	T	50.3/49.7	83/82	165	ATTGGAGTGTTCGTGAATCT	AACTCTTTCCAGAATTGTTG	1341	182918	128990	15	1963			1	45		127	125	123802	N	C	2.40305e-187
RE_44	3	183819	SNP	1	C	2	T	53.4/46.6	95/83	178	GCCTCCAAAGTTCAATTTTT	GAATGATCCGTTGGCAGCTT	901	183819	128089	16	1964			1	45		127	125	123802	N	C	2.40305e-187
RE_44	3	185563	SNP	1	C	2	T	52.9/47.1	90/80	170	CAGTCATCAGATAATTTTAT	CGAGTCTTTTATATGTTAAA	1744	185563	126345	17	1965			1	45		127	125	123802	N	C	2.40305e-187
RE_44	3	185598	SNP	1	C	2	T	50.3/49.7	91/90	181	GTTAAATCTTGTTGACAAAT	GTCCGCTCTAACCCTAGATA	35	185598	126310	18	1966			1	45		127	125	123802	N	C	2.40305e-187
RE_44	3	186183	SNP	1	C	2	T	50.0/50.0	86/86	172	CAGCGTATCATCTTCTAATT	ATCGGGATACAAGACGGAAA	585	186183	125725	19	1967			1	45		127	125	123802	N	C	2.40305e-187
RE_44	3	187115	SNP	1	C	2	T	54.6/45.4	100/83	183	CCTAACGCTGGAGAAACTTT	AGGGCTAACCACTTCGAAAC	932	187115	124793	20	1968			1	45		127	125	123802	N	C	2.40305e-187
RE_44	3	187634	SNP	1	C	2	T	58.9/41.1	96/67	163	GAAATTGAGGGTCTTCAAAT	GTGGAAAGTGTATTTGATAA	519	187634	124274	21	1969			1	45		127	125	123802	N	C	2.40305e-187
RE_44	3	187908	SNP	1	C	2	T	58.3/41.7	102/73	175	TCCTGGGCGGTTTGGTTACT	AATTGTATCAAGGAGAGACC	274	187908	124000	22	1970			1	45		127	125	123802	N	C	2.40305e-187
RE_44	3	189963	SNP	1	C	2	T	51.8/48.2	87/81	168	GTTCATGTGCAATACTTTAT	AGACTTCTTAGTAATTTTAC	2055	189963	121945	23	1971			1	45		127	125	123802	N	C	2.40305e-187
RE_44	3	190227	SNP	1	C	2	T	54.4/45.6	87/73	160	GATGTTTGAAGAGTGTATTT	AAATGGGTTATTAGATGAAT	264	190227	121681	24	1972			1	45		127	125	123802	N	C	2.40305e-187
RE_44	3	190275	SNP	1	C	2	T	54.9/45.1	95/78	173	TGATGTACCAGAAATAATTT	TCTTAAAGGAGGCAATGCTT	48	190275	121633	25	1973			1	45		127	125	123802	N	C	2.40305e-187
RE_44	3	193706	SNP	1	C	2	T	53.6/46.4	97/84	181	TGTTTGCAACAACTTCTTCT	CTCATCACTAATCTTACGGT	3431	193706	118202	26	1974			1	45		127	125	123802	N	C	2.40305e-187
RE_44	3	194463	SNP	1	C	2	T	52.9/46.4	81/71	153	TTCAAAGAAATATTTAAACT	ATTTATGGCTTTTAGAGCAT	757	194463	117445	27	1975			1	45		127	125	123802	N	C	2.40305e-187
RE_44	3	194926	SNP	1	C	2	T	51.2/48.8	88/84	172	AAACATTCAATTCTTAGCAT	CTTCTTTGTTCTTATCTTAA	463	194926	116982	28	1976	24	2	1	45		127	125	123802	N	C	2.40305e-187
RE_44	3	194930	SNP	1	C	2	T	50.5/49.5	92/90	182	ATTCAATTCTTAGCATCCTT	TTTGTTCTTATCTTAACCAT	4	194930	116978	29	1977	24	2	1	45		127	125	123802	N	C	2.40305e-187
RE_44	3	195299	SNP	1	C	2	T	54.8/45.2	97/80	177	TCTTCATTACTATTCATCTT	GCCACAAGTCTTCTCTCCCT	369	195299	116609	30	1978			1	45		127	125	123802	N	C	2.40305e-187
RE_44	3	197122	SNP	1	C	2	T	53.0/47.0	70/62	132	CCCAGACCCATATACCCATT	GTTGAAAAAATTCTCTAATT	1823	197122	114786	31	1979			1	45		127	125	123802	N	C	2.40305e-187
RE_44	3	197399	SNP	1	C	2	T	54.2/45.8	91/77	168	GTGCTCCCAATAGGCGGTTT	TCGAAGTCTTGTTCCACAAT	277	197399	114509	32	1980			1	45		127	125	123802	N	C	2.40305e-187
RE_44	3	197640	SNP	1	C	2	T	52.6/47.4	90/81	171	CTTCTAGAGGGTACAATAAT	TGGTATTACAAATGCCTAAT	241	197640	114268	33	1981			1	45		127	125	123802	N	C	2.40305e-187
RE_44	3	198196	SNP	1	C	2	T	55.1/44.9	98/80	178	TTCGTCACTTTCGCCTTCCT	TTCTTCTTCATCATTATCTT	556	198196	113712	34	1982			1	45		127	125	123802	N	C	2.40305e-187
RE_44	3	199153	SNP	1	C	2	T	50.3/49.7	80/79	159	CATGAAGTCCACCTATTTAT	CTGTTGTCACCTCTTCACTG	957	199153	112755	35	1983			1	45		127	125	123802	N	C	2.40305e-187
RE_44	3	201249	SNP	1	C	2	T	54.2/45.8	83/70	153	ATACTTCTGCTGTTTTTTCT	CTCCTATCTCCCTCTTCGCG	2096	201249	110659	36	1984			1	45		127	125	123802	N	C	2.40305e-187
RE_44	3	201410	SNP	1	C	2	T	52.4/47.6	87/79	166	TTGGTATATTTCTTCCTCTT	GTCAATTCTCCAGCGCGTAA	161	201410	110498	37	1985			1	45		127	125	123802	N	C	2.40305e-187
RE_44	3	201626	SNP	1	C	2	T	52.5/47.5	94/85	179	TATAAACTCATCTAAATTAT	TCCTGGAGAGCATGTCACTA	216	201626	110282	38	1986			1	45		127	125	123802	N	C	2.40305e-187
RE_44	3	201908	SNP	1	C	2	T	51.4/48.6	76/72	148	TAAAATCACGCCTCTTCAAT	GAATCTCACCAAGAGGTAGT	282	201908	110000	39	1987			1	45		127	125	123802	N	C	2.40305e-187
RE_44	3	202249	SNP	1	C	2	T	51.7/48.3	92/86	178	ACTCCGGTGACAATGGGCGT	GACATAGATGTACCTGACAA	341	202249	109659	40	1988			1	45		127	125	123802	N	C	2.40305e-187
RE_44	3	204324	SNP	1	C	2	T	53.8/46.2	99/85	184	AGCCATTGACCACTCACATA	AGATATAAGTGTATATATAC	2075	204324	107584	41	1989			1	45		127	125	123802	N	C	2.40305e-187
RE_44	3	204631	SNP	1	C	2	T	56.1/43.9	97/76	173	AAGTTGACGTTCTCCTCGTC	ATGGTCACACCGTCCAAATT	307	204631	107277	42	1990			1	45		127	125	123802	N	C	2.40305e-187
RE_44	3	205071	SNP	1	C	2	T	59.7/40.3	77/52	129	TATATCCAAACCACACCACA	ATGGTCTCCCTCCTGCGTCA	440	205071	106837	43	1991			1	45		127	125	123802	N	C	2.40305e-187
RE_44	3	205121	SNP	1	C	2	T	54.8/45.2	68/56	124	CAGACAGTCCGGACCCGCAC	CGATATCCAGAATGAAACTG	50	205121	106787	44	1992	25	2	1	45		127	125	123802	N	C	2.40305e-187
RE_44	3	205122	SNP	1	C	2	T	56.8/43.2	71/54	125	AGACAGTCCGGACCCGCACC	GATATCCAGAATGAAACTGC	1	205122	106786	45	1993	25	2	1	45		127	125	123802	N	C	2.40305e-187
RE_44	3	206057	SNP	1	C	2	T	51.4/48.6	91/86	177	ACGCTCCTGGACAGCGCCAT	AACGTGCCCTTCCAGACGAC	935	206057	105851	46	1994			1	45		127	125	123802	N	C	2.40305e-187
RE_44	3	207332	SNP	1	C	2	T	54.8/45.2	97/80	177	ATGGCCATGTTCGCCATTTT	AGAAGGGTTAGAGGATATCT	1275	207332	104576	47	1995			1	45		127	125	123802	N	C	2.40305e-187
RE_44	3	207527	SNP	1	C	2	T	51.0/49.0	76/73	149	ACCATACCACGTGTGTCCCT	CGCAAGCCCTTGATAGATAT	195	207527	104381	48	1996			1	45		127	125	123802	N	C	2.40305e-187
RE_44	3	208577	SNP	1	C	2	T	52.5/47.5	106/96	202	TAGTCTTTTCCCTTATGTAT	TTTTCTGTACATTAATAGAC	1050	208577	103331	49	1997			1	45		127	125	123802	N	C	2.40305e-187
RE_44	3	208751	SNP	1	C	2	T	58.7/41.3	121/85	206	AAATGGTAACACAGACCAAT	CGGTCCCTGTTACATATCCA	174	208751	103157	50	1998			1	45		127	125	123802	N	C	2.40305e-187
[truncated: 948 more rows]
